# Supplementary material for: Stress-primed secretory autophagy promotes extracellular BDNF maturation by enhancing MMP9 secretion
Source: Nat Commun. 2021 Jul 30;12:4643. doi: 10.1038/s41467-021-24810-5 (PMC8324795; doi:10.1038/s41467-021-24810-5)
Supplement: Supplementary file 3 — Supplementary Table S1 [file 41467_2021_24810_MOESM3_ESM.xlsx]

## Sheet: Sheet1
Interactor list of FKBP51
Protein symbol	Full name
CSDA	cold shock domain protein A
FKBP51	FK506 binding protein 5
Hsp70	Heat shock 70 kDa protein 1-like
CCT7	T-complex protein 1 subunit eta
HIST1H1C	Histone H1.2
CLTC	Clathrin heavy chain 1
SEC22B	Vesicle-trafficking protein SEC22b, ER-Golgi SNARE of 24 kDa
MTHFD1	C-1-tetrahydrofolate synthase
FASN	Fatty acid synthetase
LDHB	L-lactate dehydrogenase B chain
SLC25A6	ADP/ATP translocase 3
NUDT21	Cleavage and polyadenylation specificity factor subunit 5
DHX9	ATP-dependent RNA helicase A
DDX3X	ATP-dependent RNA helicase DDX3X
PHB2	B-cell receptor-associated protein BAP37
KCTD12	BTB/POZ domain- containing protein KCTD12
HNRNPH1	Heterogeneous nuclear ribonucleoprotein H
RPL28	60S ribosomal protein L28
RPL3	60S ribosomal protein L3
RPL5	60S ribosomal protein L5
RPL7	60S ribosomal protein L7
RPL8	60S ribosomal protein L8
RPLP0	60S acidic ribosomal protein P0-like
RPS15A	40S ribosomal protein S15a
RPS2	40S ribosomal protein S2
RPS6	40S ribosomal protein S6
RPSA	40S ribosomal protein SA
RACK1	guanine nucleotide binding protein (G protein), beta polypeptide 2-like 1
UBE2M	NEDD8-conjugating enzyme Ubc12
