# Supplementary material for: Stress-primed secretory autophagy promotes extracellular BDNF maturation by enhancing MMP9 secretion
Source: Nat Commun. 2021 Jul 30;12:4643. doi: 10.1038/s41467-021-24810-5 (PMC8324795; doi:10.1038/s41467-021-24810-5)
Supplement: Supplementary file 4 — Supplementary Table S2 [file 41467_2021_24810_MOESM4_ESM.xlsx]

## Sheet: Sheet1
Multiple t-test analysis of secretome
Gene names	Fasta headers	Protein names	Significant	-LOG(P-value)	Difference
Clmn	Q8C5W0-2;Q8C5W0-3;Q8C5W0-4;Q8C5W0	Calmin	+	4.36723	-14.2728
C1qa	P98086	Complement C1q subcomponent subunit A	+	3.09067	-6.44097
C1qb	P14106	Complement C1q subcomponent subunit B	+	3.59933	-6.17992
Acp5	Q05117	Tartrate-resistant acid phosphatase type 5	+	5.80887	-5.54085
C1qc	Q02105	Complement C1q subcomponent subunit C	+	3.52063	-3.92935
Ppic	P30412	Peptidyl-prolyl cis-trans isomerase C	+	1.34001	-3.74792
Snrnp70	Q62376;Q62376-2	U1 small nuclear ribonucleoprotein 70 kDa	+	4.2567	-2.84728
Lgals3bp	Q07797	Galectin-3-binding protein	+	3.5309	-2.84334
Plau	P06869	Urokinase-type plasminogen activator;Urokinase-type plasminogen activator long chain A;Urokinase-type plasminogen activator short chain A;Urokinase-type plasminogen activator chain B	+	3.64107	-1.46358
B2m	P01887	Beta-2-microglobulin	+	3.91438	1.28766
Dnajb9	Q9QYI6	DnaJ homolog subfamily B member 9	+	3.86083	1.29211
Ctsd	P18242	Cathepsin D	+	3.60423	1.29775
Ctsz	Q9WUU7	Cathepsin Z	+	3.54301	1.29778
H2-K1	P04223-2;P04223	H-2 class I histocompatibility antigen, K-K alpha chain	+	3.01265	1.30837
Igf1	P05017-2;P05017	Insulin-like growth factor I	+	3.90736	1.32347
Man2b1	O09159	Lysosomal alpha-mannosidase	+	2.86386	1.32678
Srm	Q64674	Spermidine synthase	+	3.24263	1.33242
Lrp1	Q91ZX7	Prolow-density lipoprotein receptor-related protein 1;Low-density lipoprotein receptor-related protein 1 85 kDa subunit;Low-density lipoprotein receptor-related protein 1 515 kDa subunit;Low-density lipoprotein receptor-related protein 1 intracellular domain	+	2.89003	1.33294
Gpnmb	Q99P91	Transmembrane glycoprotein NMB	+	3.24071	1.3496
Pcmt1	P23506;P23506-2	Protein-L-isoaspartate(D-aspartate) O-methyltransferase	+	3.35639	1.40394
Lamc1	P02468	Laminin subunit gamma-1	+	3.19077	1.41095
Ctsl	P06797	Cathepsin L1;Cathepsin L1 heavy chain;Cathepsin L1 light chain	+	3.91409	1.42731
Wdr1	O88342	WD repeat-containing protein 1	+	2.42498	1.43129
Ccl2	P10148	C-C motif chemokine 2	+	3.95992	1.46334
Sdcbp	O08992	Syntenin-1	+	2.58406	1.46403
Actn4	P57780	Alpha-actinin-4	+	3.15166	1.46648
Srsf2	Q62093	Serine/arginine-rich splicing factor 2	+	3.95688	1.48906
Sorl1	O88307	Sortilin-related receptor	+	3.05934	1.51399
Mmp9	P41245	Matrix metalloproteinase-9	+	3.78463	1.52102
Mmp13	P33435	Collagenase 3	+	3.04966	1.52614
Dpp7	Q9ET22	Dipeptidyl peptidase 2	+	3.42068	1.5377
Acta1;Actc1;Actg2;Acta2	P68134;P68033;P63268;P62737	Actin, alpha skeletal muscle;Actin, alpha cardiac muscle 1;Actin, gamma-enteric smooth muscle;Actin, aortic smooth muscle	+	3.28711	1.54763
Rcn2	Q8BP92	Reticulocalbin-2	+	4.4266	1.54769
Eif4a1	P60843	Eukaryotic initiation factor 4A-I	+	3.16384	1.59088
Gusb	P12265	Beta-glucuronidase	+	2.99905	1.59192
Ube2n	P61089	Ubiquitin-conjugating enzyme E2 N	+	2.86279	1.59227
Cd74	P04441-2;P04441	H-2 class II histocompatibility antigen gamma chain	+	3.66976	1.59603
Igf2r	Q07113	Cation-independent mannose-6-phosphate receptor	+	3.24427	1.64558
Eef1b	O70251	Elongation factor 1-beta	+	3.79739	1.6484
Eef1a1	P10126	Elongation factor 1-alpha 1	+	2.80713	1.65869
Gba	P17439	Glucosylceramidase	+	3.58399	1.67646
Txndc5	Q91W90	Thioredoxin domain-containing protein 5	+	3.10332	1.68973
Pgam1	Q9DBJ1	Phosphoglycerate mutase 1	+	2.47954	1.73086
Ppt1	O88531	Palmitoyl-protein thioesterase 1	+	4.93181	1.73225
Cfb	P04186	Complement factor B;Complement factor B Ba fragment;Complement factor B Bb fragment	+	2.45926	1.73542
Tf	Q921I1	Serotransferrin	+	3.55473	1.7361
Hnrnpk	P61979-3;P61979;P61979-2	Heterogeneous nuclear ribonucleoprotein K	+	3.8636	1.74202
Adsl	P54822	Adenylosuccinate lyase	+	2.90249	1.75807
Pdcd6ip	Q9WU78;Q9WU78-3	Programmed cell death 6-interacting protein	+	2.00322	1.75967
Ehd1	Q9WVK4	EH domain-containing protein 1	+	2.09934	1.7611
Rnase4	Q9JJH1	Ribonuclease 4	+	4.50159	1.76413
Eif1ax;Eif1a	Q8BMJ3;Q60872	Eukaryotic translation initiation factor 1A, X-chromosomal;Eukaryotic translation initiation factor 1A	+	2.18368	1.76842
Fkbp1a	P26883	Peptidyl-prolyl cis-trans isomerase FKBP1A	+	4.23686	1.76842
Tubb4b;Tubb4a	P68372;Q9D6F9	Tubulin beta-4B chain;Tubulin beta-4A chain	+	4.19195	1.76918
Tuba1b;Tuba4a	P05213;P68368	Tubulin alpha-1B chain;Tubulin alpha-4A chain	+	2.7918	1.76937
Lipa	Q9Z0M5	Lysosomal acid lipase/cholesteryl ester hydrolase	+	3.96774	1.77792
Ctsa	P16675	Lysosomal protective protein;Lysosomal protective protein 32 kDa chain;Lysosomal protective protein 20 kDa chain	+	4.04196	1.78261
Hnrnpa0	Q9CX86	Heterogeneous nuclear ribonucleoprotein A0	+	1.5309	1.79377
H2-D1;H2-L	P01899;P01897	H-2 class I histocompatibility antigen, D-B alpha chain;H-2 class I histocompatibility antigen, L-D alpha chain	+	3.58266	1.80548
Zc3hav1	Q3UPF5-2;Q3UPF5	Zinc finger CCCH-type antiviral protein 1	+	1.57542	1.80889
Ywhaz	P63101	14-3-3 protein zeta/delta	+	6.18149	1.81101
Serpine1	P22777	Plasminogen activator inhibitor 1	+	2.8293	1.82016
Hspa13	Q8BM72	Heat shock 70 kDa protein 13	+	1.75976	1.82021
Rbm39	Q8VH51-3;Q8VH51-2;Q8VH51	RNA-binding protein 39	+	2.73254	1.82236
Pafah1b1	P63005-2;P63005	Platelet-activating factor acetylhydrolase IB subunit alpha	+	1.66532	1.82583
Ywhag	P61982	14-3-3 protein gamma;14-3-3 protein gamma, N-terminally processed	+	4.21907	1.82656
Nars	Q8BP47	Asparagine--tRNA ligase, cytoplasmic	+	2.92033	1.82728
Xylt1	Q811B1	Xylosyltransferase 1	+	3.07127	1.83891
Ppid	Q9CR16	Peptidyl-prolyl cis-trans isomerase D	+	3.33246	1.83988
Aip	O08915	AH receptor-interacting protein	+	2.93009	1.84341
Il2rg	P34902	Cytokine receptor common subunit gamma	+	1.71163	1.84387
Fubp1	Q91WJ8;Q91WJ8-2	Far upstream element-binding protein 1	+	3.52545	1.84969
Hmgb1	P63158	High mobility group protein B1	+	1.95958	1.86487
Vwa5a	Q99KC8	von Willebrand factor A domain-containing protein 5A	+	1.51127	1.8695
Tgfb1	P04202	Transforming growth factor beta-1;Latency-associated peptide	+	2.34119	1.87578
Eno1	P17182	Alpha-enolase	+	3.75582	1.87705
Usp14	Q9JMA1	Ubiquitin carboxyl-terminal hydrolase 14	+	2.50264	1.88112
Bop1	P97452	Ribosome biogenesis protein BOP1	+	1.72988	1.88213
Creg1	O88668	Protein CREG1	+	3.37324	1.88492
Cct4	P80315	T-complex protein 1 subunit delta	+	3.47979	1.89513
Uba1	Q02053	Ubiquitin-like modifier-activating enzyme 1	+	2.12315	1.90295
Uba52;Rps27a;Ubb;Ubc	P62984;P62983;P0CG49;P0CG50	Ubiquitin-60S ribosomal protein L40;Ubiquitin;60S ribosomal protein L40;Ubiquitin-40S ribosomal protein S27a;Ubiquitin;40S ribosomal protein S27a;Polyubiquitin-B;Ubiquitin;Polyubiquitin-C;Ubiquitin;Ubiquitin-related 1;Ubiquitin-related 2	+	3.52132	1.90416
Rps28	P62858	40S ribosomal protein S28	+	3.74323	1.90578
Pafah1b2	Q61206	Platelet-activating factor acetylhydrolase IB subunit beta	+	2.30869	1.90863
Arpc2	Q9CVB6	Actin-related protein 2/3 complex subunit 2	+	2.66856	1.92944
Adam8	Q05910	Disintegrin and metalloproteinase domain-containing protein 8	+	3.55087	1.93918
Cdc42	P60766-1;P60766	Cell division control protein 42 homolog	+	2.14154	1.94438
Pcbp1	P60335	Poly(rC)-binding protein 1	+	3.21494	1.94994
App	P12023;P12023-3;P12023-2	Amyloid beta A4 protein;N-APP;Soluble APP-alpha;Soluble APP-beta;C99;Beta-amyloid protein 42;Beta-amyloid protein 40;C83;P3(42);P3(40);C80;Gamma-secretase C-terminal fragment 59;Gamma-secretase C-terminal fragment 57;Gamma-secretase C-terminal fragment 50;C31	+	3.2649	1.95117
Sf1	Q64213-2;Q64213-3;Q64213	Splicing factor 1	+	3.99182	1.96566
Hsp90ab1	P11499	Heat shock protein HSP 90-beta	+	3.59041	1.96762
Apom	Q9Z1R3	Apolipoprotein M	+	2.44578	1.96985
Alcam	Q61490	CD166 antigen	+	4.13082	1.97976
Saa3	P04918	Serum amyloid A-3 protein	+	4.94365	1.98012
Rbm22	Q8BHS3	Pre-mRNA-splicing factor RBM22	+	1.60625	1.98178
Hnrnpa1	P49312;P49312-2	Heterogeneous nuclear ribonucleoprotein A1;Heterogeneous nuclear ribonucleoprotein A1, N-terminally processed	+	3.60124	1.99302
Gapdh	P16858	Glyceraldehyde-3-phosphate dehydrogenase	+	3.72746	1.99727
Cfp	P11680	Properdin	+	2.85103	2.01747
Cfl1	P18760	Cofilin-1	+	2.55379	2.01901
Snrpb;Snrpn	P27048;P63163	Small nuclear ribonucleoprotein-associated protein B;Small nuclear ribonucleoprotein-associated protein N	+	3.75658	2.02159
Glg1	Q61543	Golgi apparatus protein 1	+	2.28485	2.02387
Colec12	Q8K4Q8	Collectin-12	+	3.15731	2.02639
Gns	Q8BFR4	N-acetylglucosamine-6-sulfatase	+	3.42586	2.03163
Kpnb1	P70168	Importin subunit beta-1	+	2.17128	2.04342
Ccl9	P51670	C-C motif chemokine 9;CCL9(29-101);CCL9(30-101);CCL9(31-101)	+	1.55062	2.04636
Tpm3	P21107-2;P21107	Tropomyosin alpha-3 chain	+	2.54243	2.06364
G3bp2	P97379-2;P97379	Ras GTPase-activating protein-binding protein 2	+	1.79792	2.07742
Anxa7	Q07076	Annexin A7	+	1.76819	2.08154
Ccl4	P14097	C-C motif chemokine 4	+	3.33383	2.09111
Hmox1	P14901	Heme oxygenase 1	+	3.47777	2.09162
Stip1	Q60864	Stress-induced-phosphoprotein 1	+	3.74548	2.09692
Txn	P10639	Thioredoxin	+	3.38196	2.09804
Tubb5;Tubb2b;Tubb2a	P99024;Q9CWF2;Q7TMM9	Tubulin beta-5 chain;Tubulin beta-2B chain;Tubulin beta-2A chain	+	3.66783	2.10216
Rbmx;Rbmxl1	Q9WV02-2;Q91VM5;Q9WV02	RNA-binding motif protein, X chromosome;RNA-binding motif protein, X chromosome, N-terminally processed;RNA binding motif protein, X-linked-like-1	+	2.88167	2.10605
Cct5	P80316	T-complex protein 1 subunit epsilon	+	1.66753	2.10862
Eif3g	Q9Z1D1	Eukaryotic translation initiation factor 3 subunit G	+	1.87162	2.11501
Ppia	P17742	Peptidyl-prolyl cis-trans isomerase A;Peptidyl-prolyl cis-trans isomerase A, N-terminally processed	+	5.60813	2.14304
Vcp	Q01853	Transitional endoplasmic reticulum ATPase	+	1.22666	2.14645
Isyna1	Q9JHU9	Inositol-3-phosphate synthase 1	+	3.21279	2.15011
Pcbp2	Q61990-3;Q61990;Q61990-2	Poly(rC)-binding protein 2	+	4.12087	2.15116
Eif5a;Eif5a2	P63242;Q8BGY2	Eukaryotic translation initiation factor 5A-1;Eukaryotic translation initiation factor 5A-2	+	4.21209	2.15476
Nucb2	P81117	Nucleobindin-2;Nesfatin-1	+	4.4389	2.15517
H2-K1	P01901	H-2 class I histocompatibility antigen, K-B alpha chain	+	3.03116	2.15872
Sfn	O70456	14-3-3 protein sigma	+	4.09521	2.16094
Park7	Q99LX0	Protein deglycase DJ-1	+	4.09813	2.16598
Aldoa	P05064	Fructose-bisphosphate aldolase A	+	3.25393	2.16658
Igsf8	Q8R366	Immunoglobulin superfamily member 8	+	2.51807	2.17409
Mob1a;Mob1b	Q921Y0-2;Q921Y0;Q8BPB0	MOB kinase activator 1A;MOB kinase activator 1B	+	3.06398	2.17819
Calu	O35887	Calumenin	+	3.88499	2.18018
Hsp90aa1	P07901	Heat shock protein HSP 90-alpha	+	4.2859	2.19059
Pomp	Q9CQT5	Proteasome maturation protein	+	2.92389	2.19175
Ak2	Q9WTP6-2;Q9WTP6	Adenylate kinase 2, mitochondrial;Adenylate kinase 2, mitochondrial, N-terminally processed	+	3.6126	2.20708
Hnrnpu	Q8VEK3-2;Q8VEK3	Heterogeneous nuclear ribonucleoprotein U	+	3.66754	2.20926
Chmp4b	Q9D8B3	Charged multivesicular body protein 4b	+	4.55288	2.21027
Msn	P26041	Moesin	+	3.94234	2.21146
Gdf15	Q9Z0J7	Growth/differentiation factor 15	+	4.2397	2.23512
Mat2a	Q3THS6	S-adenosylmethionine synthase isoform type-2	+	2.73069	2.23804
Hnrnpa2b1	O88569;O88569-2;O88569-3	Heterogeneous nuclear ribonucleoproteins A2/B1	+	4.1004	2.2454
Pld4	Q8BG07-2;Q8BG07	Phospholipase D4	+	2.85332	2.25088
Gstp1;Gstp2	P19157;P46425	Glutathione S-transferase P 1;Glutathione S-transferase P 2	+	4.08905	2.25306
Ckb	Q04447	Creatine kinase B-type	+	2.43359	2.25373
Rplp2	P99027	60S acidic ribosomal protein P2	+	5.88861	2.2622
Hspa8	P63017	Heat shock cognate 71 kDa protein	+	4.76565	2.28038
Arfgap2	Q99K28;Q99K28-2	ADP-ribosylation factor GTPase-activating protein 2	+	1.2873	2.29244
Pfn1	P62962	Profilin-1	+	3.81975	2.29561
Pkm	P52480	Pyruvate kinase PKM	+	3.36283	2.29714
Psap	Q61207	Prosaposin	+	3.9326	2.29792
Ldlr	P35951	Low-density lipoprotein receptor	+	3.75673	2.30814
Ubqln1	Q8R317-2;Q8R317	Ubiquilin-1	+	3.9501	2.31119
Pgk1	P09411	Phosphoglycerate kinase 1	+	4.26548	2.312
Hnrnpf	Q9Z2X1-2;Q9Z2X1	Heterogeneous nuclear ribonucleoprotein F;Heterogeneous nuclear ribonucleoprotein F, N-terminally processed	+	2.97081	2.32906
Gsn	P13020-2;P13020	Gelsolin	+	1.93604	2.33319
Gnb2;Gnb1;Gnb4;Gnb3	P62880;P62874;P29387;Q61011	Guanine nucleotide-binding protein G(I)/G(S)/G(T) subunit beta-2;Guanine nucleotide-binding protein G(I)/G(S)/G(T) subunit beta-1;Guanine nucleotide-binding protein subunit beta-4;Guanine nucleotide-binding protein G(I)/G(S)/G(T) subunit beta-3	+	1.44694	2.35052
Pdap1	Q3UHX2	28 kDa heat- and acid-stable phosphoprotein	+	2.9497	2.36058
Sumo2	P61957	Small ubiquitin-related modifier 2	+	4.48561	2.37035
Actb	P60710	Actin, cytoplasmic 1;Actin, cytoplasmic 1, N-terminally processed	+	4.27164	2.37327
Lasp1	Q61792	LIM and SH3 domain protein 1	+	3.20957	2.37351
Rabepk	Q8VCH5	Rab9 effector protein with kelch motifs	+	1.93458	2.37526
Wbp2	P97765;P97765-2	WW domain-binding protein 2	+	3.37361	2.37792
Uchl3;Uchl4	Q9JKB1;P58321	Ubiquitin carboxyl-terminal hydrolase isozyme L3;Ubiquitin carboxyl-terminal hydrolase isozyme L4	+	4.50879	2.38708
Nono	Q99K48	Non-POU domain-containing octamer-binding protein	+	3.57343	2.39334
Ezr	P26040	Ezrin	+	2.74684	2.39414
Gla	P51569	Alpha-galactosidase A	+	2.66859	2.42655
Cdc5l	Q6A068	Cell division cycle 5-like protein	+	1.97681	2.43892
Ybx1	P62960	Nuclease-sensitive element-binding protein 1	+	2.83149	2.45933
Igfbp3	P47878	Insulin-like growth factor-binding protein 3	+	1.00799	2.46281
Uhrf1	Q8VDF2-2;Q8VDF2	E3 ubiquitin-protein ligase UHRF1	+	2.97779	2.46383
Fuca2	Q99KR8	Plasma alpha-L-fucosidase	+	2.02035	2.48084
Lfng	O09010	Beta-1,3-N-acetylglucosaminyltransferase lunatic fringe	+	2.34137	2.48986
Nutf2	P61971	Nuclear transport factor 2	+	2.46907	2.49372
Fcrl1	Q8R4Y0-2;Q8R4Y0	Fc receptor-like protein 1	+	1.31271	2.49639
Clint1	Q99KN9-2;Q99KN9	Clathrin interactor 1	+	2.04792	2.49736
Lcp1	Q61233	Plastin-2	+	5.09603	2.50289
Nme1	P15532	Nucleoside diphosphate kinase A	+	4.25869	2.50568
Prdx6	O08709	Peroxiredoxin-6	+	3.43979	2.5177
Ldha	P06151	L-lactate dehydrogenase A chain	+	2.58588	2.5203
Stmn2	P55821	Stathmin-2	+	4.6149	2.52316
Adrm1	Q9JKV1	Proteasomal ubiquitin receptor ADRM1	+	3.78107	2.52483
Cap1	P40124	Adenylyl cyclase-associated protein 1	+	5.28854	2.52645
Hnrnpab	Q99020	Heterogeneous nuclear ribonucleoprotein A/B	+	2.65041	2.53295
Atxn2l	Q7TQH0-2;Q7TQH0-3;Q7TQH0	Ataxin-2-like protein	+	3.67026	2.54047
Tagln2	Q9WVA4	Transgelin-2	+	4.3797	2.54523
Pnp	P23492	Purine nucleoside phosphorylase	+	3.27563	2.54553
Nme2	Q01768	Nucleoside diphosphate kinase B	+	3.19717	2.55707
Znf207	Q9JMD0-4;Q9JMD0-3;Q9JMD0-2;Q9JMD0	BUB3-interacting and GLEBS motif-containing protein ZNF207	+	3.40348	2.56078
Hnrnpa3	Q8BG05-2;Q8BG05	Heterogeneous nuclear ribonucleoprotein A3	+	2.5373	2.56301
Tsta3	P23591	GDP-L-fucose synthase	+	1.25899	2.56442
Metap2	O08663	Methionine aminopeptidase 2	+	2.25011	2.56992
Ptprs	B0V2N1-4;B0V2N1-3;B0V2N1-6;B0V2N1-2;B0V2N1	Receptor-type tyrosine-protein phosphatase S	+	1.99148	2.57528
Ruvbl1	P60122	RuvB-like 1	+	2.76308	2.58626
Myl12b;Myl9	Q3THE2;Q9CQ19	Myosin regulatory light chain 12B;Myosin regulatory light polypeptide 9	+	3.22044	2.58975
Lgals1	P16045	Galectin-1	+	4.70659	2.59808
Pitpna	P53810	Phosphatidylinositol transfer protein alpha isoform	+	4.3316	2.59897
Nudc	O35685	Nuclear migration protein nudC	+	4.4831	2.6015
Kpna2	P52293	Importin subunit alpha-1	+	2.94481	2.60274
Basp1	Q91XV3	Brain acid soluble protein 1	+	2.76113	2.61671
Dctn2	Q99KJ8	Dynactin subunit 2	+	2.08121	2.61948
Nfu1	Q9QZ23	NFU1 iron-sulfur cluster scaffold homolog, mitochondrial	+	1.34302	2.62487
Rbbp4;Rbbp7	Q60972;Q60973	Histone-binding protein RBBP4;Histone-binding protein RBBP7	+	1.9763	2.62603
Sf3b4	Q8QZY9	Splicing factor 3B subunit 4	+	3.83195	2.62838
Qpct	Q9CYK2;Q9CYK2-2	Glutaminyl-peptide cyclotransferase	+	3.5666	2.63247
Hsph1	Q61699-2;Q61699	Heat shock protein 105 kDa	+	2.41054	2.63455
Vapa;Vapb	Q9WV55;Q9QY76	Vesicle-associated membrane protein-associated protein A;Vesicle-associated membrane protein-associated protein B	+	1.91949	2.63505
Pabpc1	P29341	Polyadenylate-binding protein 1	+	3.31007	2.63669
Atp6v1h	Q8BVE3	V-type proton ATPase subunit H	+	2.90122	2.64588
Capg	P24452	Macrophage-capping protein	+	3.64819	2.64635
Ddx17	Q501J6;Q501J6-2	Probable ATP-dependent RNA helicase DDX17	+	2.16987	2.66269
Pak1;Pak2;Pak3	O88643;Q8CIN4;Q61036-2;Q61036	Serine/threonine-protein kinase PAK 1;Serine/threonine-protein kinase PAK 2;PAK-2p27;PAK-2p34;Serine/threonine-protein kinase PAK 3	+	2.20241	2.66927
Eif4h	Q9WUK2-2;Q9WUK2	Eukaryotic translation initiation factor 4H	+	1.37254	2.67179
Mrfap1	Q9CQL7	MORF4 family-associated protein 1	+	6.13817	2.67369
Ptbp1	P17225	Polypyrimidine tract-binding protein 1	+	2.01214	2.68102
Ubap2l	Q80X50-2;Q80X50-3;Q80X50-4;Q80X50;Q80X50-5	Ubiquitin-associated protein 2-like	+	2.49892	2.68115
Max	P28574-2;P28574	Protein max	+	4.14114	2.6826
Bag3	Q9JLV1	BAG family molecular chaperone regulator 3	+	4.02007	2.68632
Rab1A;Rab10;Rab1b;Rab13;Rab8b;Rab8a;Rab15	P62821;P61027;Q9D1G1;Q9DD03;P61028;P55258;Q8K386	Ras-related protein Rab-1A;Ras-related protein Rab-10;Ras-related protein Rab-1B;Ras-related protein Rab-13;Ras-related protein Rab-8B;Ras-related protein Rab-8A;Ras-related protein Rab-15	+	2.61559	2.6947
Lgals3	P16110	Galectin-3	+	5.28799	2.70201
Grb2	Q60631;Q60631-2	Growth factor receptor-bound protein 2	+	4.06521	2.70286
St13	Q99L47	Hsc70-interacting protein	+	3.62935	2.7077
Pls3	Q99K51	Plastin-3	+	2.03422	2.7105
Tpi1	P17751	Triosephosphate isomerase	+	3.9645	2.71632
Aldoc	P05063	Fructose-bisphosphate aldolase C	+	1.83095	2.72063
Mrc1	Q61830	Macrophage mannose receptor 1	+	3.63658	2.72231
Lpxn	Q99N69	Leupaxin	+	4.26234	2.74214
Plin3	Q9DBG5	Perilipin-3	+	2.24068	2.74747
Atic	Q9CWJ9	Bifunctional purine biosynthesis protein PURH;Phosphoribosylaminoimidazolecarboxamide formyltransferase;IMP cyclohydrolase	+	2.76363	2.74845
Atf7	Q8R0S1	Cyclic AMP-dependent transcription factor ATF-7	+	3.25717	2.74894
Itgb2	P11835	Integrin beta-2	+	3.59535	2.74954
Mki67	E9PVX6;E9PVX6-2		+	2.75728	2.76186
Pcna	P17918	Proliferating cell nuclear antigen	+	4.75226	2.76499
Asah1	Q9WV54	Acid ceramidase;Acid ceramidase subunit alpha;Acid ceramidase subunit beta	+	1.68744	2.76753
Psma6	Q9QUM9	Proteasome subunit alpha type-6	+	1.9912	2.77549
Snx1	Q9WV80	Sorting nexin-1	+	2.98031	2.78301
Lrrfip2	Q91WK0-2;Q91WK0	Leucine-rich repeat flightless-interacting protein 2	+	1.35436	2.78843
Was	P70315	Wiskott-Aldrich syndrome protein homolog	+	2.75902	2.7943
Naca	Q60817;P70670	Nascent polypeptide-associated complex subunit alpha;Nascent polypeptide-associated complex subunit alpha, muscle-specific form	+	2.87026	2.79547
Hspa4	Q61316	Heat shock 70 kDa protein 4	+	2.41883	2.81166
Ube2l3	P68037	Ubiquitin-conjugating enzyme E2 L3	+	2.48628	2.81292
Khsrp	Q3U0V1	Far upstream element-binding protein 2	+	3.30116	2.82041
Rcc2	Q8BK67	Protein RCC2	+	3.34672	2.82507
Arhgdia	Q99PT1	Rho GDP-dissociation inhibitor 1	+	3.70457	2.84009
Nhlrc3	Q8CCH2	NHL repeat-containing protein 3	+	5.33282	2.84287
Eef1d	P57776;P57776-3;P57776-2	Elongation factor 1-delta	+	3.29648	2.85287
Pfdn1	Q9CWM4	Prefoldin subunit 1	+	2.24697	2.856
Hnrnpm	Q9D0E1-2;Q9D0E1	Heterogeneous nuclear ribonucleoprotein M	+	2.18507	2.86545
Smarce1	O54941	SWI/SNF-related matrix-associated actin-dependent regulator of chromatin subfamily E member 1	+	2.82562	2.8676
Srp9	P49962	Signal recognition particle 9 kDa protein	+	1.18109	2.88159
Tkt	P40142	Transketolase	+	4.82426	2.88212
Siglec1	Q62230-2;Q62230-3;Q62230	Sialoadhesin	+	3.96668	2.88613
Cdc37	Q61081	Hsp90 co-chaperone Cdc37;Hsp90 co-chaperone Cdc37, N-terminally processed	+	5.19154	2.88688
Gspt1	Q8R050-2;Q8R050	Eukaryotic peptide chain release factor GTP-binding subunit ERF3A	+	2.49764	2.89195
Stmn1	P54227	Stathmin	+	2.36447	2.9021
Cmpk1	Q9DBP5	UMP-CMP kinase	+	2.04182	2.90255
Ush1c	Q9ES64-3;Q9ES64-2;Q9ES64	Harmonin	+	2.22053	2.90352
Emilin2	Q8K482	EMILIN-2	+	1.97182	2.91955
Ywhab	Q9CQV8-2;Q9CQV8	14-3-3 protein beta/alpha;14-3-3 protein beta/alpha, N-terminally processed	+	3.76672	2.9215
Btf3	Q64152-2;Q64152	Transcription factor BTF3	+	3.59653	2.92158
Hnrnpl	Q8R081	Heterogeneous nuclear ribonucleoprotein L	+	2.66027	2.9303
Srsf1	Q6PDM2;Q6PDM2-3;Q6PDM2-2	Serine/arginine-rich splicing factor 1	+	3.58571	2.9318
Etf1	Q8BWY3	Eukaryotic peptide chain release factor subunit 1	+	4.04734	2.94951
Cct6a	P80317	T-complex protein 1 subunit zeta	+	3.09151	2.95475
Fus	P56959	RNA-binding protein FUS	+	5.6797	2.96399
Ctsf	Q9R013	Cathepsin F	+	3.83442	2.96441
Ranbp1	P34022	Ran-specific GTPase-activating protein	+	2.05215	2.96466
Lman1	Q9D0F3	Protein ERGIC-53	+	4.43661	2.97303
Rdx	P26043	Radixin	+	2.31774	2.97664
Erh	P84089	Enhancer of rudimentary homolog	+	4.09889	2.98883
Sf3b1	Q99NB9	Splicing factor 3B subunit 1	+	2.08226	2.99878
Snrpc	Q62241	U1 small nuclear ribonucleoprotein C	+	0.943424	3.00063
Srsf3	P84104-2;P84104	Serine/arginine-rich splicing factor 3	+	2.34011	3.00168
Ube2v2;Ube2v1	Q9D2M8-2;Q9CZY3-2;Q9D2M8;Q9CZY3	Ubiquitin-conjugating enzyme E2 variant 2;Ubiquitin-conjugating enzyme E2 variant 1	+	1.92632	3.00188
Cndp2	Q9D1A2	Cytosolic non-specific dipeptidase	+	4.1513	3.00856
Spdl1	Q923A2	Protein Spindly	+	1.61636	3.02175
Ang	P21570	Angiogenin	+	4.0301	3.02344
Naga	Q9QWR8	Alpha-N-acetylgalactosaminidase	+	1.15205	3.02726
Pspc1	Q8R326-2;Q8R326	Paraspeckle component 1	+	1.10889	3.03067
Fkbp4	P30416	Peptidyl-prolyl cis-trans isomerase FKBP4;Peptidyl-prolyl cis-trans isomerase FKBP4, N-terminally processed	+	3.89479	3.04672
Sqstm1	Q64337-2	Sequestosome-1	+	4.76484	3.05287
Cbll1	Q9JIY2-3;Q9JIY2-2;Q9JIY2	E3 ubiquitin-protein ligase Hakai	+	1.53299	3.05466
Snrpa	Q62189	U1 small nuclear ribonucleoprotein A	+	4.29944	3.05702
Cct2	P80314	T-complex protein 1 subunit beta	+	4.24775	3.06216
Ube2a	Q9Z255	Ubiquitin-conjugating enzyme E2 A	+	4.54031	3.0684
Glb1;Glb1l	P23780;Q8VC60	Beta-galactosidase;Beta-galactosidase-1-like protein	+	3.54066	3.07949
Psmc3	O88685	26S protease regulatory subunit 6A	+	2.58066	3.09109
Zfand5	O88878	AN1-type zinc finger protein 5	+	1.56656	3.09899
Fabp5	Q05816	Fatty acid-binding protein, epidermal	+	4.45477	3.10592
Lbp	Q61805	Lipopolysaccharide-binding protein	+	1.72231	3.1158
Hnrnph1;Hnrnph2	O35737;P70333	Heterogeneous nuclear ribonucleoprotein H;Heterogeneous nuclear ribonucleoprotein H, N-terminally processed;Heterogeneous nuclear ribonucleoprotein H2	+	1.56453	3.11689
Psat1	Q99K85	Phosphoserine aminotransferase	+	2.14418	3.11978
Got1	P05201	Aspartate aminotransferase, cytoplasmic	+	3.38109	3.12686
Sfpq	Q8VIJ6	Splicing factor, proline- and glutamine-rich	+	4.3255	3.12745
Eef2	P58252	Elongation factor 2	+	3.82841	3.12755
U2af2	P26369	Splicing factor U2AF 65 kDa subunit	+	2.20174	3.13988
Gaa	P70699	Lysosomal alpha-glucosidase	+	2.36808	3.15451
Nolc1	E9Q5C9-2;E9Q5C9		+	3.58429	3.15964
Yars	Q91WQ3	Tyrosine--tRNA ligase, cytoplasmic;Tyrosine--tRNA ligase, cytoplasmic, N-terminally processed	+	2.85708	3.16248
Gsta3;Gsta2;Gsta1	P30115;P10648;P13745	Glutathione S-transferase A3;Glutathione S-transferase A2;Glutathione S-transferase A1;Glutathione S-transferase A1, N-terminally processed	+	4.3428	3.16418
Arf2;Arf1;Arf3	Q8BSL7;P84078;P61205	ADP-ribosylation factor 2;ADP-ribosylation factor 1;ADP-ribosylation factor 3	+	3.06838	3.16646
Rangap1	P46061	Ran GTPase-activating protein 1	+	2.3876	3.17151
Ebna1bp2	Q9D903	Probable rRNA-processing protein EBP2	+	2.20891	3.17216
Gstm1	P10649	Glutathione S-transferase Mu 1	+	5.41732	3.18626
Nsa2	Q9CR47	Ribosome biogenesis protein NSA2 homolog	+	0.999095	3.19247
Npm1	Q61937	Nucleophosmin	+	2.57838	3.20124
Swap70	Q6A028	Switch-associated protein 70	+	4.08688	3.20576
Atxn10	P28658	Ataxin-10	+	3.38105	3.22439
Tpt1	P63028	Translationally-controlled tumor protein	+	1.07318	3.23452
Akr1a1	Q9JII6	Alcohol dehydrogenase [NADP(+)]	+	2.42971	3.24627
Srrm2	Q8BTI8-2;Q8BTI8;Q8BTI8-3	Serine/arginine repetitive matrix protein 2	+	1.66879	3.29388
Cct8	P42932	T-complex protein 1 subunit theta	+	3.30211	3.30372
Sf3a1	Q8K4Z5	Splicing factor 3A subunit 1	+	3.30818	3.30583
Ddx5	Q61656	Probable ATP-dependent RNA helicase DDX5	+	3.89039	3.31364
Nedd8	P29595	NEDD8	+	2.23869	3.32417
Ncl	P09405	Nucleolin	+	2.85528	3.34598
Mea1	Q64327	Male-enhanced antigen 1	+	1.16889	3.36354
Il1rn	P25085-2;P25085	Interleukin-1 receptor antagonist protein	+	5.5236	3.37595
Rnf128	Q9D304	E3 ubiquitin-protein ligase RNF128	+	1.92382	3.37753
Srrm1	Q52KI8;Q52KI8-2	Serine/arginine repetitive matrix protein 1	+	2.17388	3.3926
Grwd1	Q810D6	Glutamate-rich WD repeat-containing protein 1	+	1.98019	3.3927
Dnajb4	Q9D832	DnaJ homolog subfamily B member 4	+	2.36207	3.39697
Rbm3	O89086	RNA-binding protein 3	+	3.97476	3.39958
Gas7	Q60780;Q60780-2	Growth arrest-specific protein 7	+	1.76324	3.39986
Pacsin2	Q9WVE8	Protein kinase C and casein kinase substrate in neurons protein 2	+	2.2063	3.40364
Akr1b1	P45376	Aldose reductase	+	4.71356	3.40821
Idh1	O88844	Isocitrate dehydrogenase [NADP] cytoplasmic	+	3.24995	3.42503
Atp6v1b2	P62814	V-type proton ATPase subunit B, brain isoform	+	3.04255	3.43198
Lmna	P48678-2;P48678;P48678-3	Prelamin-A/C;Lamin-A/C	+	2.30344	3.43328
Prkar1a	Q9DBC7	cAMP-dependent protein kinase type I-alpha regulatory subunit;cAMP-dependent protein kinase type I-alpha regulatory subunit, N-terminally processed	+	3.19182	3.44029
Atp6v1e1	P50518	V-type proton ATPase subunit E 1	+	5.48996	3.44589
Srrt	Q99MR6-3;Q99MR6-4;Q99MR6-2;Q99MR6	Serrate RNA effector molecule homolog	+	3.67843	3.46903
Sh3bgrl2	Q8BG73	SH3 domain-binding glutamic acid-rich-like protein 2	+	2.72524	3.47963
Skp1	Q9WTX5	S-phase kinase-associated protein 1	+	4.56304	3.50055
Acp1	Q9D358;Q9D358-2	Low molecular weight phosphotyrosine protein phosphatase	+	1.40435	3.51815
Gorasp2	Q99JX3-2;Q99JX3	Golgi reassembly-stacking protein 2	+	3.24015	3.52907
Sae1	Q9R1T2-2;Q9R1T2	SUMO-activating enzyme subunit 1;SUMO-activating enzyme subunit 1, N-terminally processed	+	2.08102	3.53132
Junb	P09450	Transcription factor jun-B	+	2.88348	3.54139
Myl6	Q60605-2;Q60605	Myosin light polypeptide 6	+	2.67882	3.55516
Fam50a	Q9WV03	Protein FAM50A	+	2.8137	3.56182
Poldip3	Q8BG81	Polymerase delta-interacting protein 3	+	4.25961	3.57688
Cks1b	P61025	Cyclin-dependent kinases regulatory subunit 1	+	4.12307	3.59339
Psmd4	O35226-5;O35226-3;O35226-2;O35226-4;O35226	26S proteasome non-ATPase regulatory subunit 4	+	2.4636	3.64491
Sept11	Q8C1B7-3;Q8C1B7-2;Q8C1B7	Septin-11	+	1.53598	3.66407
Dnaja2	Q9QYJ0	DnaJ homolog subfamily A member 2	+	3.59129	3.66458
Gtf2f1	Q3THK3	General transcription factor IIF subunit 1	+	2.31676	3.67373
Tra2b	P62996	Transformer-2 protein homolog beta	+	1.45776	3.67501
Swi5	Q8K3D3;Q8K3D3-2	DNA repair protein SWI5 homolog	+	4.27209	3.70136
Actg1	P63260	Actin, cytoplasmic 2;Actin, cytoplasmic 2, N-terminally processed	+	1.61825	3.70764
Cat	P24270	Catalase	+	3.10737	3.71789
Prep	Q9QUR6	Prolyl endopeptidase	+	3.73823	3.71876
Kdr	P35918-2;P35918	Vascular endothelial growth factor receptor 2	+	2.55251	3.74205
Rnps1	Q99M28-2;Q99M28	RNA-binding protein with serine-rich domain 1	+	4.88625	3.74409
Mapre1	Q61166	Microtubule-associated protein RP/EB family member 1	+	4.79763	3.75688
Rbms1;Rbms3	Q91W59-2;Q91W59-3;Q91W59;Q8BWL5-4;Q8BWL5-6;Q8BWL5-3;Q8BWL5-2;Q8BWL5;Q8BWL5-5	RNA-binding motif, single-stranded-interacting protein 1;RNA-binding motif, single-stranded-interacting protein 3	+	2.11947	3.76799
Smap	Q9R0P4	Small acidic protein	+	1.31732	3.78209
Smarca4	Q3TKT4;Q3TKT4-2	Transcription activator BRG1	+	3.19261	3.8394
Sept2	P42208	Septin-2	+	4.03639	3.85219
Wipf1	Q8K1I7	WAS/WASL-interacting protein family member 1	+	3.43703	3.87408
G3bp1	P97855	Ras GTPase-activating protein-binding protein 1	+	3.28332	3.87563
	P0DP28;P0DP27;P0DP26		+	2.01004	3.89822
Map1lc3b	Q9CQV6	Microtubule-associated proteins 1A/1B light chain 3B	+	4.30977	3.89853
Prdx1	P35700	Peroxiredoxin-1	+	4.91508	3.90831
Bag6	Q9Z1R2	Large proline-rich protein BAG6	+	5.50391	3.92608
Jun	P05627	Transcription factor AP-1	+	3.1565	3.95085
Dync1i2	O88487	Cytoplasmic dynein 1 intermediate chain 2	+	2.508	3.97366
Galc	P54818	Galactocerebrosidase	+	1.9323	3.97613
Cstb	Q62426	Cystatin-B	+	3.76326	3.98082
Dynlrb1	P62627	Dynein light chain roadblock-type 1	+	2.14378	3.9845
Coro1c	Q9WUM4	Coronin-1C	+	1.97856	3.98492
Eif2s2	Q99L45	Eukaryotic translation initiation factor 2 subunit 2	+	2.54919	3.99376
Ran;Rasl2-9	P62827;Q61820	GTP-binding nuclear protein Ran;GTP-binding nuclear protein Ran, testis-specific isoform	+	1.61024	4.01637
Prdx4	O08807	Peroxiredoxin-4	+	5.10523	4.01787
Vim	P20152	Vimentin	+	5.63038	4.07112
Slpi	P97430	Antileukoproteinase	+	6.82865	4.07697
Luc7l2	Q7TNC4-2;Q7TNC4-3;Q7TNC4-4;Q7TNC4	Putative RNA-binding protein Luc7-like 2	+	1.79564	4.07816
Arhgap1	Q5FWK3	Rho GTPase-activating protein 1	+	2.17968	4.07909
Lilrb4	Q64281;Q64281-2	Leukocyte immunoglobulin-like receptor subfamily B member 4	+	3.13232	4.08171
G6pdx	Q00612	Glucose-6-phosphate 1-dehydrogenase X	+	4.92001	4.10089
Bub3	Q9WVA3	Mitotic checkpoint protein BUB3	+	2.75547	4.10221
Sub1	P11031	Activated RNA polymerase II transcriptional coactivator p15	+	2.24148	4.10485
Psma1	Q9R1P4	Proteasome subunit alpha type-1	+	2.1453	4.14081
Ppp1r10	Q80W00-2;Q80W00	Serine/threonine-protein phosphatase 1 regulatory subunit 10	+	3.6685	4.14227
Ppp1r2	Q9DCL8	Protein phosphatase inhibitor 2	+	2.67733	4.163
Gtf2b	P62915	Transcription initiation factor IIB	+	2.60829	4.16332
Puf60	Q3UEB3-3;Q3UEB3-2;Q3UEB3	Poly(U)-binding-splicing factor PUF60	+	2.72772	4.16647
Rars	Q9D0I9	Arginine--tRNA ligase, cytoplasmic	+	2.19037	4.21269
Gatad2b	Q8VHR5-2;Q8VHR5	Transcriptional repressor p66-beta	+	2.85515	4.23336
Rrp1	P56183-2;P56183-3;P56183	Ribosomal RNA processing protein 1 homolog A	+	2.94881	4.25618
Dstn	Q9R0P5	Destrin	+	1.81557	4.28051
Pa2g4	P50580-2;P50580	Proliferation-associated protein 2G4	+	2.07058	4.34463
Sf3a2	Q62203	Splicing factor 3A subunit 2	+	2.2997	4.34865
Chchd2	Q9D1L0	Coiled-coil-helix-coiled-coil-helix domain-containing protein 2	+	1.38763	4.3615
Coro1a	O89053	Coronin-1A	+	2.93813	4.39506
Hn1l	Q6PGH2	Hematological and neurological expressed 1-like protein	+	3.10655	4.40473
Hn1	P97825	Hematological and neurological expressed 1 protein;Hematological and neurological expressed 1 protein, N-terminally processed	+	2.36461	4.42597
Ccl5	P30882	C-C motif chemokine 5	+	1.06488	4.45012
Srsf5	O35326	Serine/arginine-rich splicing factor 5	+	1.65425	4.46106
Psmd8	Q9CX56	26S proteasome non-ATPase regulatory subunit 8	+	3.65486	4.4667
Got2	P05202	Aspartate aminotransferase, mitochondrial	+	2.84747	4.5044
Eif3i	Q9QZD9	Eukaryotic translation initiation factor 3 subunit I	+	2.83795	4.53807
Sqstm1	Q64337	Sequestosome-1	+	3.40383	4.54489
Serbp1	Q9CY58-2;Q9CY58-3;Q9CY58	Plasminogen activator inhibitor 1 RNA-binding protein	+	4.05705	4.54854
Clec6a	Q9JKF4-2;Q9JKF4;Q9JKF4-3	C-type lectin domain family 6 member A	+	3.26102	4.55828
Set	Q9EQU5-2;Q9EQU5;Q9EQU5-3	Protein SET	+	4.01509	4.56149
Ptges3	Q9R0Q7	Prostaglandin E synthase 3	+	2.00877	4.58917
Vat1	Q62465	Synaptic vesicle membrane protein VAT-1 homolog	+	4.5275	4.59229
Mtpn	P62774	Myotrophin	+	1.80741	4.59395
Uap1l1	Q3TW96	UDP-N-acetylhexosamine pyrophosphorylase-like protein 1	+	2.6855	4.59526
Esd	Q9R0P3	S-formylglutathione hydrolase	+	1.90308	4.59855
Lrrc59	Q922Q8	Leucine-rich repeat-containing protein 59	+	2.77998	4.61207
Blvrb	Q923D2	Flavin reductase (NADPH)	+	1.9652	4.62845
Txnl1	Q8CDN6	Thioredoxin-like protein 1	+	2.04069	4.65438
Tpp1	O89023	Tripeptidyl-peptidase 1	+	3.27414	4.65472
Snw1	Q9CSN1	SNW domain-containing protein 1	+	2.98141	4.67787
Cstf2	Q8BIQ5-2;Q8BIQ5	Cleavage stimulation factor subunit 2	+	2.30285	4.68003
Pgd	Q9DCD0	6-phosphogluconate dehydrogenase, decarboxylating	+	2.73068	4.70625
Sord	Q64442	Sorbitol dehydrogenase	+	1.92364	4.77416
Ywhah	P68510	14-3-3 protein eta	+	3.21456	4.81978
Stx7	O70439	Syntaxin-7	+	3.17739	4.85205
Psmd9	Q9CR00	26S proteasome non-ATPase regulatory subunit 9	+	2.90183	4.85482
Rps21	Q9CQR2	40S ribosomal protein S21	+	2.02828	4.88553
Eif1ad	Q3THJ3	Probable RNA-binding protein EIF1AD	+	1.87199	4.90096
Pdxk	Q8K183	Pyridoxal kinase	+	2.66267	4.91381
Llph	Q9D945-2;Q9D945	Protein LLP homolog	+	3.27268	4.96142
Lgals9	O08573-3;O08573-2;O08573	Galectin-9	+	1.98109	4.97678
Gclm	O09172	Glutamate--cysteine ligase regulatory subunit	+	4.62365	4.97891
Nhp2l1	Q9D0T1	NHP2-like protein 1;NHP2-like protein 1, N-terminally processed	+	3.06334	4.97974
Dbi	P31786	Acyl-CoA-binding protein	+	1.45991	5.01798
Eif6	O55135	Eukaryotic translation initiation factor 6	+	2.40143	5.03479
Rps7	P62082	40S ribosomal protein S7	+	3.50162	5.06571
Psme1	P97371	Proteasome activator complex subunit 1	+	4.93434	5.07846
Prrc2c	Q3TLH4-5;Q3TLH4	Protein PRRC2C	+	5.46181	5.18976
Acaa1a;Acaa1b	Q921H8;Q8VCH0	3-ketoacyl-CoA thiolase A, peroxisomal;3-ketoacyl-CoA thiolase B, peroxisomal	+	3.89785	5.28831
S100a10	P08207	Protein S100-A10	+	3.98568	5.29846
Morf4l2	Q9R0Q4	Mortality factor 4-like protein 2	+	3.91855	5.50626
Dazap1	Q9JII5-2;Q9JII5	DAZ-associated protein 1	+	5.25809	5.51309
Pld3	O35405	Phospholipase D3	+	3.42855	5.58738
Prdx5	P99029-2;P99029	Peroxiredoxin-5, mitochondrial	+	3.11851	5.58751
Ewsr1	Q61545	RNA-binding protein EWS	+	3.29384	5.59678
Caprin1	Q60865	Caprin-1	+	2.07741	5.70996
Mmp12	P34960	Macrophage metalloelastase	+	6.02325	5.85501
Fabp4	P04117	Fatty acid-binding protein, adipocyte	+	2.9581	5.89253
Sgta	Q8BJU0-2;Q8BJU0	Small glutamine-rich tetratricopeptide repeat-containing protein alpha	+	2.34475	5.90388
Snrpb2	Q9CQI7	U2 small nuclear ribonucleoprotein B	+	2.64431	5.90446
Rpl5	P47962	60S ribosomal protein L5	+	1.72091	5.96055
Slc25a5	P51881	ADP/ATP translocase 2;ADP/ATP translocase 2, N-terminally processed	+	1.2228	6.01399
Alyref;Alyref2	O08583-2;Q9JJW6-2;O08583;Q9JJW6	THO complex subunit 4;Aly/REF export factor 2	+	4.14842	6.09173
Gabarapl2	P60521	Gamma-aminobutyric acid receptor-associated protein-like 2	+	3.33749	6.12612
Naa50	Q6PGB6-3;Q6PGB6-2;Q6PGB6;Q6PGB6-4;Q6PGB6-5	N-alpha-acetyltransferase 50	+	2.33289	6.26426
Ppie	Q9QZH3	Peptidyl-prolyl cis-trans isomerase E	+	2.83358	6.28455
Taldo1	Q93092	Transaldolase	+	4.12765	6.34199
Fxyd2	Q04646-2;Q04646;Q04646-3	Sodium/potassium-transporting ATPase subunit gamma	+	2.66572	6.38348
Spag7	Q7TNE3	Sperm-associated antigen 7	+	4.11312	6.38497
Gpx4	O70325-2;O70325;O70325-3	Phospholipid hydroperoxide glutathione peroxidase, mitochondrial	+	4.01345	6.42096
Prpf40a	Q9R1C7-2;Q9R1C7	Pre-mRNA-processing factor 40 homolog A	+	3.95846	6.46803
Hcls1	P49710	Hematopoietic lineage cell-specific protein	+	3.78775	6.59751
Timm13	P62075	Mitochondrial import inner membrane translocase subunit Tim13	+	3.55789	6.63971
Il36g	Q8R460	Interleukin-36 gamma	+	4.6256	6.88678
S100a4	P07091	Protein S100-A4	+	4.04271	7.3598
Lyz2	P08905	Lysozyme C-2	+	1.3598	7.8494
Procr	Q64695	Endothelial protein C receptor	+	3.33136	8.26678
Sh3bgrl3	Q91VW3	SH3 domain-binding glutamic acid-rich-like protein 3	+	5.42891	8.94338
Treh	Q9JLT2	Trehalase		0.631358	-3.17956
Dpys	Q9EQF5	Dihydropyrimidinase		0.923023	-2.13801
Mxra8	Q9DBV4	Matrix-remodeling-associated protein 8		0.614841	-1.70056
Col1a2	Q01149	Collagen alpha-2(I) chain		0.776572	-1.65444
Col2a1	P28481-2;P28481-7;P28481-6;P28481-5;P28481-4;P28481-1;P28481	Collagen alpha-1(II) chain;Collagen alpha-1(II) chain;Chondrocalcin		1.56248	-1.60011
Efemp1	Q8BPB5	EGF-containing fibulin-like extracellular matrix protein 1		0.525071	-1.31016
Arg1	Q61176	Arginase-1		0.274914	-1.29114
Flnb	Q80X90	Filamin-B		1.65037	-1.24117
Hic2	Q9JLZ6-2;Q9JLZ6	Hypermethylated in cancer 2 protein		3.42108	-1.11942
Lman2	Q9DBH5	Vesicular integral-membrane protein VIP36		1.88399	-1.10783
Itm2b	O89051	Integral membrane protein 2B;BRI2, membrane form;BRI2 intracellular domain;BRI2C, soluble form;Bri23 peptide		0.28384	-1.07131
Pkp1	P97350	Plakophilin-1		0.673673	-1.03621
Col1a1	P11087;P11087-2	Collagen alpha-1(I) chain		0.632235	-1.02839
Plod2	Q9R0B9	Procollagen-lysine,2-oxoglutarate 5-dioxygenase 2		1.56833	-0.987777
Spp2	Q8K1I3	Secreted phosphoprotein 24		3.20208	-0.969854
Csrp1	P97315	Cysteine and glycine-rich protein 1		4.0942	-0.949367
Hgfac	Q9R098	Hepatocyte growth factor activator;Hepatocyte growth factor activator short chain;Hepatocyte growth factor activator long chain		0.53137	-0.930969
Btd	Q8CIF4	Biotinidase		0.622183	-0.87722
Pdgfb	P31240	Platelet-derived growth factor subunit B		1.43577	-0.84797
Igfals	P70389	Insulin-like growth factor-binding protein complex acid labile subunit		1.21879	-0.794013
Kntc1	Q8C3Y4	Kinetochore-associated protein 1		1.66237	-0.671085
Sparc	P07214	SPARC		1.07231	-0.642035
Fmod	P50608	Fibromodulin		0.521145	-0.636263
Ctsh	P49935	Pro-cathepsin H;Cathepsin H mini chain;Cathepsin H;Cathepsin H heavy chain;Cathepsin H light chain		0.882077	-0.602267
Col18a1	P39061-2;P39061-1;P39061	Collagen alpha-1(XVIII) chain;Endostatin		0.870477	-0.588448
Ncam1	P13595-4;P13595-3;P13595-2;P13595	Neural cell adhesion molecule 1		0.747394	-0.574839
Hspg2	Q05793	Basement membrane-specific heparan sulfate proteoglycan core protein;Endorepellin;LG3 peptide		1.00918	-0.533468
Rbp4	Q00724	Retinol-binding protein 4		0.957269	-0.530874
Mfge8	P21956-2;P21956	Lactadherin		2.01192	-0.521121
Flt1	P35969	Vascular endothelial growth factor receptor 1		1.01441	-0.516132
Ik	Q9Z1M8	Protein Red		1.32713	-0.486388
Ralgds	Q03385	Ral guanine nucleotide dissociation stimulator		1.76671	-0.476432
Mrvi1	Q9WUX5-2;Q9WUX5	Protein MRVI1		1.01064	-0.451154
Igfbp2	P47877	Insulin-like growth factor-binding protein 2		1.50884	-0.447237
Ahcyl2;Ahcyl1	Q68FL4-2;Q80SW1;Q68FL4	Putative adenosylhomocysteinase 3;Putative adenosylhomocysteinase 2		0.829139	-0.442064
Adam15	O88839-4;O88839-3;O88839-2;O88839	Disintegrin and metalloproteinase domain-containing protein 15		2.2233	-0.383744
Fam53c	Q8BXQ8	Protein FAM53C		0.242118	-0.38217
Usp53	P15975	Inactive ubiquitin carboxyl-terminal hydrolase 53		0.625836	-0.381355
Hpd	P49429	4-hydroxyphenylpyruvate dioxygenase		1.14712	-0.368422
Fga	E9PV24	Fibrinogen alpha chain;Fibrinopeptide A;Fibrinogen alpha chain		1.69192	-0.344817
Man2a1	P27046	Alpha-mannosidase 2		0.123124	-0.329608
Mst1	P26928	Hepatocyte growth factor-like protein;Hepatocyte growth factor-like protein alpha chain;Hepatocyte growth factor-like protein beta chain		2.01252	-0.318055
Tgfbi	P82198	Transforming growth factor-beta-induced protein ig-h3		0.973716	-0.3146
Apob	E9Q414	Apolipoprotein B-100;Apolipoprotein B-48		1.3583	-0.310856
Fn1	P11276	Fibronectin;Anastellin		0.668507	-0.298392
Fgg	Q8VCM7	Fibrinogen gamma chain		0.467386	-0.260651
Rgn	Q64374	Regucalcin		0.74142	-0.259407
Stam2;Stam	O88811-2;O88811;P70297	Signal transducing adapter molecule 2;Signal transducing adapter molecule 1		0.846007	-0.258569
Sacs	Q9JLC8-2;Q9JLC8-3;Q9JLC8	Sacsin		0.786289	-0.250745
A2m	Q61838	Alpha-2-macroglobulin;Alpha-2-macroglobulin 165 kDa subunit;Alpha-2-macroglobulin 35 kDa subunit		0.307109	-0.243644
Aldob	Q91Y97	Fructose-bisphosphate aldolase B		0.474134	-0.221928
Gsr	P47791-2;P47791	Glutathione reductase, mitochondrial		0.27627	-0.219856
Erp29	P57759	Endoplasmic reticulum resident protein 29		0.968589	-0.219351
Prrc2b	Q7TPM1-2;Q7TPM1	Protein PRRC2B		0.529107	-0.210125
F10	O88947	Coagulation factor X;Factor X light chain;Factor X heavy chain;Activated factor Xa heavy chain		0.697537	-0.209518
Mdh2	P08249	Malate dehydrogenase, mitochondrial		0.0523172	-0.20719
Tmem209	Q8BRG8-2;Q8BRG8	Transmembrane protein 209		0.271009	-0.204557
Ckm	P07310	Creatine kinase M-type		0.224082	-0.194281
Clec11a	O88200	C-type lectin domain family 11 member A		0.66058	-0.175112
Cct3	P80318	T-complex protein 1 subunit gamma		0.418716	-0.168372
Vnn1	Q9Z0K8	Pantetheinase		1.11636	-0.162857
Thbs4	Q9Z1T2	Thrombospondin-4		0.204615	-0.152594
Myod1	P10085	Myoblast determination protein 1		0.176318	-0.147115
Hexb	P20060	Beta-hexosaminidase subunit beta		0.479886	-0.145086
Lrp2	A2ARV4	Low-density lipoprotein receptor-related protein 2		0.579729	-0.141996
Ptgds	O09114-2;O09114	Prostaglandin-H2 D-isomerase		0.428027	-0.141589
Ckap5	A2AGT5-2;A2AGT5-3;A2AGT5	Cytoskeleton-associated protein 5		0.0748428	-0.139564
Nid1	P10493	Nidogen-1		0.269564	-0.126855
Fhl1	P97447-2;P97447	Four and a half LIM domains protein 1		0.530491	-0.116432
Bhmt;Bhmt2	O35490;Q91WS4	Betaine--homocysteine S-methyltransferase 1;S-methylmethionine--homocysteine S-methyltransferase BHMT2		0.127255	-0.088721
Fbxo9	Q8BK06	F-box only protein 9		0.0772311	-0.0875028
Rcn3	Q8BH97	Reticulocalbin-3		0.258945	-0.0769374
Aoc3;Aoc2	O70423-2;Q812C9;O70423	Membrane primary amine oxidase;Retina-specific copper amine oxidase		0.104204	-0.0769221
Alad	P10518	Delta-aminolevulinic acid dehydratase		0.128368	-0.046922
Tax1bp3	Q9DBG9	Tax1-binding protein 3		0.00145405	0.00651519
Plod1	Q9R0E2	Procollagen-lysine,2-oxoglutarate 5-dioxygenase 1		0.0701003	0.0178197
Qsox1	Q8BND5-3;Q8BND5-2;Q8BND5	Sulfhydryl oxidase 1		0.0335069	0.0351709
Comp	Q9R0G6	Cartilage oligomeric matrix protein		0.193178	0.0583757
Cst7	O89098	Cystatin-F		0.287631	0.0714016
Anxa2	P07356	Annexin A2		0.149121	0.0740223
Klk1b11	P15946	Kallikrein 1-related peptidase b11		0.0791166	0.0744635
Chad	O55226	Chondroadherin		0.0771151	0.0937729
Pebp1	P70296	Phosphatidylethanolamine-binding protein 1;Hippocampal cholinergic neurostimulating peptide		0.332432	0.116498
Dnah8	Q91XQ0-2;Q91XQ0	Dynein heavy chain 8, axonemal		0.257856	0.117682
Dag1	Q62165	Dystroglycan;Alpha-dystroglycan;Beta-dystroglycan		0.241073	0.13321
Sdf4	Q61112;Q61112-2	45 kDa calcium-binding protein		0.336737	0.144091
Cntn1	P12960	Contactin-1		0.144533	0.150899
Cpd	O89001	Carboxypeptidase D		0.437959	0.159663
Nufip2	Q5F2E7;Q5F2E7-2	Nuclear fragile X mental retardation-interacting protein 2		0.58907	0.159943
Uvssa	Q9D479	UV-stimulated scaffold protein A		0.105113	0.174608
Cpe	Q00493	Carboxypeptidase E		0.823695	0.180932
Krt76	Q3UV17	Keratin, type II cytoskeletal 2 oral		0.345751	0.196548
Serpinc1	P32261	Antithrombin-III		0.210001	0.196864
Hist1h2ah;H2afj;Hist2h2ac;Hist1h2ak;Hist1h2af;Hist3h2a;Hist2h2aa1;H2afv;H2afz;Hist2h2ab;H2afx	C0HKE9;C0HKE8;C0HKE7;C0HKE6;C0HKE5;C0HKE4;C0HKE3;C0HKE2;C0HKE1;Q8CGP6;Q8R1M2;Q64523;Q8CGP7;Q8CGP5;Q8BFU2;Q6GSS7;Q3THW5;P0C0S6;Q64522;P27661	Histone H2A type 1-H;Histone H2A.J;Histone H2A type 2-C;Histone H2A type 1-K;Histone H2A type 1-F;Histone H2A type 3;Histone H2A type 2-A;Histone H2A.V;Histone H2A.Z;Histone H2A type 2-B;Histone H2AX		0.135485	0.202566
Col6a1	Q04857	Collagen alpha-1(VI) chain		0.717087	0.210078
Cnpy3	Q9DAU1-2;Q9DAU1	Protein canopy homolog 3		0.451021	0.219147
Pdia4	P08003	Protein disulfide-isomerase A4		0.211835	0.237073
Nsfl1c	Q9CZ44;Q9CZ44-3;Q9CZ44-2	NSFL1 cofactor p47		0.832136	0.240754
Ganab	Q8BHN3;Q8BHN3-2;Q8BHN3-3	Neutral alpha-glucosidase AB		0.48752	0.251743
B4galt1	P15535-2;P15535	Beta-1,4-galactosyltransferase 1;Lactose synthase A protein;N-acetyllactosamine synthase;Beta-N-acetylglucosaminylglycopeptide beta-1,4-galactosyltransferase;Beta-N-acetylglucosaminyl-glycolipid beta-1,4-galactosyltransferase;Processed beta-1,4-galactosyltransferase 1		0.880327	0.273328
Erp44	Q9D1Q6	Endoplasmic reticulum resident protein 44		0.885	0.278568
Alox5	P48999	Arachidonate 5-lipoxygenase		0.458499	0.299588
Timm8a1;Timm8a2	Q9WVA2;Q4FZG7	Mitochondrial import inner membrane translocase subunit Tim8 A;Putative mitochondrial import inner membrane translocase subunit Tim8 A-B		0.474779	0.302516
Sumf1	Q8R0F3	Sulfatase-modifying factor 1		1.21077	0.318457
Kiaa0319l	Q8K135;Q8K135-2	Dyslexia-associated protein KIAA0319-like protein		1.13777	0.322893
	C0HKG6;C0HKG5			1.30032	0.338306
Lpl	P11152	Lipoprotein lipase		0.762112	0.342317
B4galt5	Q9JMK0	Beta-1,4-galactosyltransferase 5		1.50823	0.353379
Lphn2	Q8JZZ7;Q8JZZ7-2	Latrophilin-2		0.392219	0.35549
Mtap	Q9CQ65	S-methyl-5-thioadenosine phosphorylase		1.46395	0.382471
Itgam	P05555-2;P05555	Integrin alpha-M		0.723533	0.393921
Eno3	P21550	Beta-enolase		0.5167	0.409616
Hspd1	P63038	60 kDa heat shock protein, mitochondrial		1.21755	0.415544
Minpp1	Q9Z2L6	Multiple inositol polyphosphate phosphatase 1		1.0846	0.421959
Flrt2	Q8BLU0			0.423755	0.441038
Hsbp1	Q9CQZ1	Heat shock factor-binding protein 1		0.0854803	0.441829
Edil3	O35474	EGF-like repeat and discoidin I-like domain-containing protein 3		1.66404	0.447014
Dsp	E9Q557	Desmoplakin		0.560149	0.451157
Adam10	O35598	Disintegrin and metalloproteinase domain-containing protein 10		1.69297	0.456579
Hyou1	Q9JKR6	Hypoxia up-regulated protein 1		0.517205	0.46181
Spp1	P10923	Osteopontin		2.2973	0.493825
Prdx2	Q61171	Peroxiredoxin-2		0.905946	0.499612
Sf3b3	Q921M3-2;Q921M3	Splicing factor 3B subunit 3		0.700025	0.501707
Ctss	O70370	Cathepsin S		2.0839	0.517419
Ifi30	Q9ESY9	Gamma-interferon-inducible lysosomal thiol reductase		1.70516	0.52169
Pdia6	Q922R8	Protein disulfide-isomerase A6		1.68859	0.530721
Igfbp4	P47879	Insulin-like growth factor-binding protein 4		2.03224	0.535161
Ahcy	P50247	Adenosylhomocysteinase		1.39111	0.546388
Pam	P97467	Peptidyl-glycine alpha-amidating monooxygenase;Peptidylglycine alpha-hydroxylating monooxygenase;Peptidyl-alpha-hydroxyglycine alpha-amidating lyase		1.01483	0.556562
Fbln1	Q08879-2	Fibulin-1		0.632681	0.557992
Tmsb4x;Tmsb10	P20065-2;P20065;Q6ZWY8	Thymosin beta-4;Hematopoietic system regulatory peptide;Thymosin beta-10		0.0654236	0.562417
Mydgf	Q9CPT4	Myeloid-derived growth factor		1.55705	0.567349
Fam3c	Q91VU0	Protein FAM3C		0.619672	0.57474
Chst14	Q80V53	Carbohydrate sulfotransferase 14		0.637894	0.58023
Elavl1	P70372	ELAV-like protein 1		0.544155	0.585754
Gcn1l1	E9PVA8			0.128523	0.58787
C3	P01027	Complement C3;Complement C3 beta chain;C3-beta-c;Complement C3 alpha chain;C3a anaphylatoxin;Acylation stimulating protein;Complement C3b alpha chain;Complement C3c alpha chain fragment 1;Complement C3dg fragment;Complement C3g fragment;Complement C3d fragment;Complement C3f fragment;Complement C3c alpha chain fragment 2		1.76012	0.589909
Col15a1	O35206	Collagen alpha-1(XV) chain;Restin		0.342602	0.610252
Ubr1	O70481	E3 ubiquitin-protein ligase UBR1		1.30481	0.625399
Galns	Q571E4	N-acetylgalactosamine-6-sulfatase		0.232261	0.626517
Rad23b	P54728	UV excision repair protein RAD23 homolog B		1.72643	0.631742
Pdia3	P27773	Protein disulfide-isomerase A3		2.19591	0.636223
Mesdc2	Q9ERE7	LDLR chaperone MESD		0.388531	0.659658
Sumf2	Q8BPG6	Sulfatase-modifying factor 2		0.741911	0.661267
Lgmn	O89017	Legumain		1.12914	0.67223
Lrrc27	Q80YS5	Leucine-rich repeat-containing protein 27		3.21597	0.677439
Uxs1	Q91XL3	UDP-glucuronic acid decarboxylase 1		2.12768	0.711849
Hist1h4a	P62806	Histone H4		0.721825	0.716097
Aplp2	Q06335-2;Q06335	Amyloid-like protein 2		1.74846	0.727694
Actn1	Q7TPR4	Alpha-actinin-1		1.5774	0.728923
Ecm1	Q61508;Q61508-2	Extracellular matrix protein 1		3.13376	0.739342
Clu	Q06890	Clusterin;Clusterin beta chain;Clusterin alpha chain		1.75055	0.768645
Jup	Q02257	Junction plakoglobin		0.486514	0.812745
Timp2	P25785	Metalloproteinase inhibitor 2		1.99894	0.814794
Pla1a	Q8VI78	Phospholipase A1 member A		3.671	0.817499
Blmh	Q8R016	Bleomycin hydrolase		1.62351	0.820511
Cd83	O88324	CD83 antigen		0.173356	0.828508
Nrp2	O35375-5;O35375-6;O35375-2;O35375-3;O35375-4;O35375	Neuropilin-2		2.04456	0.850552
Tomm22	Q9CPQ3	Mitochondrial import receptor subunit TOM22 homolog		2.53272	0.871466
Plod3	Q9R0E1	Procollagen-lysine,2-oxoglutarate 5-dioxygenase 3		1.63865	0.874081
Clstn1	Q9EPL2-2;Q9EPL2	Calsyntenin-1;Soluble Alc-alpha;CTF1-alpha		2.77662	0.877425
Apoe	P08226	Apolipoprotein E		2.56363	0.878059
Sdf2l1	Q9ESP1	Stromal cell-derived factor 2-like protein 1		1.42092	0.899834
Neo1	P97798-5;P97798-2;P97798-3;P97798-4;P97798	Neogenin		1.83648	0.943743
Omd	O35103	Osteomodulin		0.365803	0.946644
Nrp1	P97333	Neuropilin-1		1.81268	0.948643
Ctsb	P10605	Cathepsin B;Cathepsin B light chain;Cathepsin B heavy chain		2.03546	0.971935
Tardbp	Q921F2	TAR DNA-binding protein 43		1.68093	0.981689
Atp6ap2	Q9CYN9	Renin receptor		2.01066	0.983552
Cst3	P21460	Cystatin-C		2.80341	0.997286
Ctsc	P97821	Dipeptidyl peptidase 1;Dipeptidyl peptidase 1 exclusion domain chain;Dipeptidyl peptidase 1 heavy chain;Dipeptidyl peptidase 1 light chain		2.51482	0.997637
Psmb1	O09061	Proteasome subunit beta type-1		3.47494	1.00145
Man2b2	O54782	Epididymis-specific alpha-mannosidase		3.4501	1.00347
Lrpap1	P55302	Alpha-2-macroglobulin receptor-associated protein		2.5155	1.01266
P4hb	P09103	Protein disulfide-isomerase		1.53672	1.01941
Dnajb11	Q99KV1	DnaJ homolog subfamily B member 11		2.38719	1.02186
Hexa	P29416	Beta-hexosaminidase subunit alpha		2.45884	1.02759
Sdf2	Q9DCT5	Stromal cell-derived factor 2		2.8384	1.03957
Sema4a	Q62178	Semaphorin-4A		1.71038	1.04484
Hspa5	P20029	78 kDa glucose-regulated protein		4.02857	1.0459
Metrnl	Q8VE43;Q8VE43-2	Meteorin-like protein		2.27796	1.04993
Sugp1	Q8CH02	SURP and G-patch domain-containing protein 1		0.639767	1.05088
Anln	Q8K298	Actin-binding protein anillin		0.510506	1.05649
Csf1r	P09581	Macrophage colony-stimulating factor 1 receptor		2.19989	1.07743
Plec	Q9QXS1-15;Q9QXS1-10;Q9QXS1-9;Q9QXS1-12;Q9QXS1-11;Q9QXS1-13;Q9QXS1-5;Q9QXS1-3;Q9QXS1-16;Q9QXS1-4;Q9QXS1-14;Q9QXS1-6;Q9QXS1-7;Q9QXS1-8;Q9QXS1-2;Q9QXS1	Plectin		2.61871	1.10943
Eef1g	Q9D8N0	Elongation factor 1-gamma		1.15895	1.1134
Trim28	Q62318	Transcription intermediary factor 1-beta		1.70509	1.11704
Ybx3;Ybx2	Q9JKB3-2;Q9JKB3;Q9Z2C8-2;Q9Z2C8	Y-box-binding protein 3;Y-box-binding protein 2		3.88951	1.11866
Calr	P14211	Calreticulin		2.57013	1.11908
Plbd2	Q3TCN2-2;Q3TCN2	Putative phospholipase B-like 2;Putative phospholipase B-like 2 28 kDa form;Putative phospholipase B-like 2 40 kDa form;Putative phospholipase B-like 2 15 kDa form		1.04932	1.12046
Hs6st1;Hs6st2;Hs6st3	Q9QYK5;Q80UW0-2;Q9QYK4;Q80UW0;Q80UW0-3	Heparan-sulfate 6-O-sulfotransferase 1;Heparan-sulfate 6-O-sulfotransferase 2;Heparan-sulfate 6-O-sulfotransferase 3		2.16572	1.1206
Fuca1	Q99LJ1	Tissue alpha-L-fucosidase		1.93093	1.12077
Nucb1	Q02819	Nucleobindin-1		3.08498	1.12261
Csf1	P07141-2;P07141	Macrophage colony-stimulating factor 1;Processed macrophage colony-stimulating factor 1		0.176276	1.13009
Napa	Q9DB05	Alpha-soluble NSF attachment protein		2.45968	1.13211
Chst11	Q9JME2	Carbohydrate sulfotransferase 11		1.91293	1.13308
Adamts1	P97857	A disintegrin and metalloproteinase with thrombospondin motifs 1		2.91299	1.14339
Grn	P28798	Granulins;Acrogranin;Granulin-1;Granulin-2;Granulin-3;Granulin-4;Granulin-5;Granulin-6;Granulin-7		3.5679	1.14429
Napsa	O09043	Napsin-A		2.34266	1.14924
Manba	Q8K2I4	Beta-mannosidase		2.4265	1.1718
Tcn2	O88968	Transcobalamin-2		2.08601	1.17403
Flna	Q8BTM8	Filamin-A		2.90022	1.18888
Tln1	P26039	Talin-1		1.64354	1.19115
Galnt6	Q8C7U7	Polypeptide N-acetylgalactosaminyltransferase 6		3.11016	1.21015
Alpl	P09242	Alkaline phosphatase, tissue-nonspecific isozyme		1.58638	1.226
Gdi2	Q61598-2;Q61598	Rab GDP dissociation inhibitor beta		3.00442	1.23728
Ywhae	P62259	14-3-3 protein epsilon		2.29374	1.24101
Picalm	Q7M6Y3-2;Q7M6Y3-3;Q7M6Y3-4;Q7M6Y3-6;Q7M6Y3-5;Q7M6Y3	Phosphatidylinositol-binding clathrin assembly protein		0.747997	1.25355
P4ha1	Q60715-2;Q60715	Prolyl 4-hydroxylase subunit alpha-1		1.27329	1.2556
Ube2s	Q921J4	Ubiquitin-conjugating enzyme E2 S		0.380205	1.28478
Srsf6;Srsf4	Q3TWW8;Q8VE97	Serine/arginine-rich splicing factor 6;Serine/arginine-rich splicing factor 4		2.49561	1.28786
Hsp90b1	P08113	Endoplasmin		2.92428	1.2938
Phgdh	Q61753	D-3-phosphoglycerate dehydrogenase		2.4352	1.30828
Arsb	P50429-2;P50429	Arylsulfatase B		2.31118	1.34145
Iqgap1	Q9JKF1	Ras GTPase-activating-like protein IQGAP1		0.874353	1.34684
Atp6ap1	Q9R1Q9	V-type proton ATPase subunit S1		1.76047	1.3796
Mdh1	P14152	Malate dehydrogenase, cytoplasmic		1.4581	1.41016
Psme2	P97372	Proteasome activator complex subunit 2		1.96263	1.41447
Clic4	Q9QYB1	Chloride intracellular channel protein 4		2.09373	1.43833
Fnbp1	Q80TY0-4;Q80TY0-2;Q80TY0-3;Q80TY0	Formin-binding protein 1		0.851081	1.4471
Tes	P47226-2;P47226	Testin		1.56454	1.47154
Fcn1	O70165	Ficolin-1		1.7285	1.50957
Scpep1	Q920A5	Retinoid-inducible serine carboxypeptidase		1.49034	1.51903
Ctbs	Q8R242-2;Q8R242	Di-N-acetylchitobiase		1.78535	1.53479
Rpsa	P14206	40S ribosomal protein SA		1.15588	1.5455
C1rb;C1ra	Q8CFG9;Q8CG16	Complement C1r-B subcomponent;Complement C1r-B subcomponent heavy chain;Complement C1r-B subcomponent light chain;Complement C1r-A subcomponent;Complement C1r-A subcomponent heavy chain;Complement C1r-A subcomponent light chain		0.808821	1.54972
Arhgdib	Q61599	Rho GDP-dissociation inhibitor 2		1.69376	1.58473
Slc9a3r1	P70441	Na(+)/H(+) exchange regulatory cofactor NHE-RF1		0.509863	1.58729
Ddx24	Q9ESV0	ATP-dependent RNA helicase DDX24		1.08546	1.61827
Plek	Q9JHK5	Pleckstrin		1.26642	1.63335
Limd2	Q8BGB5	LIM domain-containing protein 2		0.631766	1.65969
Mif	P34884	Macrophage migration inhibitory factor		0.264268	1.69122
Tiprl	Q8BH58	TIP41-like protein		0.800562	1.71637
B4gat1	Q8BWP8-2;Q8BWP8	Beta-1,4-glucuronyltransferase 1		0.823921	1.75666
Cspp1	B2RX88-6;B2RX88-5;B2RX88-3;B2RX88-4;B2RX88	Centrosome and spindle pole associated protein 1		0.326328	1.77837
Srp54	P14576	Signal recognition particle 54 kDa protein		0.945119	1.79097
Tfrc	Q62351	Transferrin receptor protein 1		1.27932	1.8324
Cct7	P80313	T-complex protein 1 subunit eta		1.22007	1.83605
Hnrnpd	Q60668-4;Q60668-3;Q60668-2;Q60668	Heterogeneous nuclear ribonucleoprotein D0		0.910156	1.93208
Sptan1	Q6NZJ6-2;Q6NZJ6;P16546-2;P16546	Spectrin alpha chain, non-erythrocytic 1		0.328734	2.0063
Tnfrsf1a	P25118	Tumor necrosis factor receptor superfamily member 1A		0.742184	2.01405
Rpap3	Q9D706	RNA polymerase II-associated protein 3		0.781538	2.0154
43715	O55131	Septin-7		0.268238	2.05922
Hypk	Q9CR41-2;Q9CR41	Huntingtin-interacting protein K		1.09675	2.15541
H2-Q8;H2-Q7;H2-Q9	P14430;P14429;P14431	H-2 class I histocompatibility antigen, Q8 alpha chain;H-2 class I histocompatibility antigen, Q7 alpha chain;H-2 class I histocompatibility antigen, Q9 alpha chain		0.569018	2.18015
Upp2	Q8CGR7	Uridine phosphorylase 2		0.505825	2.24593
Dap	Q91XC8	Death-associated protein 1		0.454289	2.31334
Cwc15	Q9JHS9	Spliceosome-associated protein CWC15 homolog		0.556559	2.58151
Dock7	Q8R1A4-2;Q8R1A4	Dedicator of cytokinesis protein 7		0.275866	2.85935
Vcl	Q64727	Vinculin		0.724735	2.96949
Fth1	P09528	Ferritin heavy chain;Ferritin heavy chain, N-terminally processed		0.66048	3.10868
