# Supplementary material for: Stress-primed secretory autophagy promotes extracellular BDNF maturation by enhancing MMP9 secretion
Source: Nat Commun. 2021 Jul 30;12:4643. doi: 10.1038/s41467-021-24810-5 (PMC8324795; doi:10.1038/s41467-021-24810-5)
Supplement: Supplementary file 5 — Supplementary Table S3 [file 41467_2021_24810_MOESM5_ESM.xlsx]

## Sheet: Sheet1
REACTOME ANALYSIS SECRETOME (Dex WT vs KO)
Pathway browser version 3.6; reactome database release 71
Pathway	detected proteins	FDR	p-val	significance for FDR
Autophagy	22	0.00117	1.74e-05	**
Cell cycle	59	0.00117	1.68e-05	**
cell-cell communication	9	0.321	0.198
cellular responses to external stimuli	60	0.00137	2.46e-05	**
chromatin organization	10	0.79	0.79
circadian clock	4	0.739	0.739
developmental biology	65	0.321	0.196
digestion and absorption	1	0.968	0.968
disease	95	0.321	0.209
DNA repair	19	0.416	0.416
DNA replication	16	0.0208	0.00174	*
Extracellular matrix organization	21	0.296	0.123
Gene expression (Transcription)	83	0.779	0.779
Homeostasis	50	0.213	0.0573
Immune system	207	1.91e-08	9.87e-11	****
Metabolism	157	0.957	0.957
Metabolism of proteins	150	0.00505	0.000195	**
Metabolism of RNA	85	1.55e-09	5.03e-12	****
Muscle contraction	17	0.296	0.12
Neuronal system	19	0.88	0.88
Organelle biogenensis and maintenance	22	0.283	0.0945
Programmed cell death	20	0.0221	0.00184	*
Protein localization	15	0.114	0.0204
Reproduction	4	0.845	0.845
Signal transduction	149	0.842	0.842
Transport of small molecules	46	0.552	0.552
Vescicle-mediated transport	53	0.114	0.0224
