# Supplementary material for: Stress-primed secretory autophagy promotes extracellular BDNF maturation by enhancing MMP9 secretion
Source: Nat Commun. 2021 Jul 30;12:4643. doi: 10.1038/s41467-021-24810-5 (PMC8324795; doi:10.1038/s41467-021-24810-5)
Supplement: Supplementary file 6 — Supplementary Table S4 [file 41467_2021_24810_MOESM6_ESM.xlsx]

## Sheet: Sheet1
SynGO ANALYSIS RESULTS
organization (top-level SynGO term)				presynaptic (top-level SynGO term)				postsynaptic (top-level SynGO term)				signaling (top-level SynGO term)				metabolism (top-level SynGO term)				transport (top-level SynGO term)
annotation number	Protein	SynGO term (second level)	SynGO term (third level)	annotation number	Protein	SynGO term (second level)	SynGO term (third level)	annotation number	Protein	SynGO term (second level)	SynGO term (third level)	annotation number	Protein	SynGO term (second level)	SynGO term (third level)	annotation number	Protein	SynGO term (second level)	SynGO term (third level)	annotation number	Protein	SynGO term (second level)	SynGO term (third level)
2912	HSPA8 (HGNC:5241)	maintenance of postsynaptic specialization structure (GO:0098880)	maintainance of synaptic structure	2359	HSPA8 (HGNC:5241)	presynaptic chaperone-mediated protein folding	presynaptic chaperone-mediated protein folding	2432	PAK1 (HGNC:8590), PAK2 (HGNC:8591), PAK3 (HGNC:8592)	regulation of neurotransmitter receptor localization to postsynaptic specialization membrane (GO:0098696)	regulation of postsynaptic membrane neurotransmitter receptor levels	3663	CFL1 (HGNC:1874)	modulation of chemical synaptic transmission (GO:0050804)	trans-synaptic signalling	2395	GAPDH (HGNC:4141)	ATP metabolic process in the postsynapse	ATP metabolic process in the postsynapse	1834	HNRNPU (HGNC:5048)	dendritic transport of messenger ribonucleoprotein complex (GO:0098963)	axo-dendritic transport
507	CFL1 (HGNC:1874)	modification of postsynaptic actin cytoskeleton (GO:0098885)	modification of synaptic structure	1763	SGTA (HGNC:10819)	presynaptic chaperone-mediated protein folding		2433	PAK2	regulation of neurotransmitter receptor localization to postsynaptic specialization membrane (GO:0098696)	regulation of postsynaptic membrane neurotransmitter receptor levels	1597	HNRNPK (HGNC:5044)	modulation of chemical synaptic transmission (GO:0050804)	trans-synaptic signalling	2993	EEF2 (HGNC:3214)	protein translation at postsynapse	protein translation at synapse	2434	SFPQ (HGNC:10774)	dendritic transport of messenger ribonucleoprotein complex (GO:0098963)	axo-dendritic transport
1064	CDC42 (HGNC:1736)	regulation of modification of postsynaptic structure (GO:0099159)	modification of synaptic structure	2447	PLS3 (HGNC:9091)	regulation of synaptic vesicle cycle (GO:0098693)	synaptic vesicle cycling		PAK3	regulation of neurotransmitter receptor localization to postsynaptic specialization membrane (GO:0098696)	regulation of postsynaptic membrane neurotransmitter receptor levels	2915	PACSIN2 (HGNC:8571)	modulation of chemical synaptic transmission (GO:0050804)	trans-synaptic signalling	3624	RPL5 (HGNC:10360)	protein translation at postsynapse	protein translation at synapse	2098	RAB8A (HGNC:7007)	neurotransmitter receptor transport to postsynaptic membrane (GO:0098969)	neurotransmitter receptor transport
1790	PFN1 (HGNC:8881)	modification of postsynaptic actin cytoskeleton (GO:0098885)	modification of synaptic structure	409	ACTB (HGNC:132)	regulation of synaptic vesicle endocytosis (GO:1900242)	synaptic vesicle cycling					3808	PAFAH1B1 (HGNC:8574)	modulation of chemical synaptic transmission (GO:0050804)	trans-synaptic signalling	3630	RPLP2 (HGNC:10377)	protein translation at postsynapse	protein translation at synapse	2235	RAB8A (HGNC:7007)	neurotransmitter receptor transport, endosome to postsynaptic membrane (GO:0098887)	neurotransmitter receptor transport
1374	0	postsynaptic actin cytoskeleton organization (GO:0098974)	cytoskeleton organization	811	ACTG1 (HGNC:144)	regulation of synaptic vesicle endocytosis (GO:1900242)	synaptic vesicle cycling					3696	PFN1 (HGNC:8881)	modulation of chemical synaptic transmission (GO:0050804)	trans-synaptic signalling	3640	RPS27A (HGNC:10417)	protein translation at postsynapse	protein translation at synapse
1843	PTPRS (HGNC:9681)	presynapse assembly (GO:0099054)	synapse assembly	2398	GAPDH (HGNC:4141)	regulation of synaptic vesicle neurotransmitter loading (GO:0099162)	synaptic vesicle cycling					2650	PTPRS (HGNC:9681)	modulation of chemical synaptic transmission (GO:0050804)	trans-synaptic signalling	3641	RPS28 (HGNC:10418)	protein translation at postsynapse	protein translation at synapse
2336	PTPRS (HGNC:9681)	presynapse assembly (GO:0099054)	synapse assembly	1255	EHD1 (HGNC:3242)	synaptic vesicle endocytosis (GO:0048488)	synaptic vesicle cycling					1686	TUBB2B (HGNC:30829)	modulation of chemical synaptic transmission (GO:0050804)	trans-synaptic signalling	3631	UBA52 (HGNC:12458)	protein translation at postsynapse	protein translation at synapse
954	SDCBP (HGNC:10662)	presynapse assembly (GO:0099054)	synapse assembly	3773	ATP6V1B2 (HGNC:854)	synaptic vesicle proton loading (GO:0097401)	synaptic vesicle cycling					3818	IGF1 (HGNC:5464)	postsynaptic modulation of chemical synaptic transmission (GO:0099170)	trans-synaptic signalling	3525	RPL5 (HGNC:10360)	protein translation at presynapse	protein translation at synapse
2279	APP (HGNC:620)	regulation of presynapse assembly (GO:1905606)	synapse assembly	3770	ATP6V1E1 (HGNC:857)	synaptic vesicle proton loading (GO:0097401)	synaptic vesicle cycling					2564	YWHAH (HGNC:12853)	presynaptic modulation of chemical synaptic transmission (GO:0099171)	trans-synaptic signalling	3531	RPLP2 (HGNC:10377)	protein translation at presynapse	protein translation at synapse
1846	PTPRS (HGNC:9681)	regulation of postsynaptic density assembly (GO:0099151)	synapse assembly	3766	ATP6V1H (HGNC:18303)	synaptic vesicle proton loading (GO:0097401)	synaptic vesicle cycling					2392	PAK1 (HGNC:8590)	regulation of trans-synaptic signaling by endocannabinoid, modulating synaptic transmission (GO:0150036)	pre	3541	RPS27A (HGNC:10417)	protein translation at presynapse	protein translation at synapse
3001	CDC42 (HGNC:1736)	regulation of postsynapse organization (GO:0099175)	postsynapse organization	1014	HSPA8 (HGNC:5241)	synaptic vesicle uncoating (GO:0016191)	synaptic vesicle cycling									3542	RPS28 (HGNC:10418)	protein translation at presynapse	protein translation at synapse
1918	HNRNPK (HGNC:5044)	regulation of postsynapse organization (GO:0099175)	postsynapse organization													3532	UBA52 (HGNC:12458)	protein translation at presynapse	protein translation at synapse
3108	HNRNPM (HGNC:5046)	regulation of postsynapse organization (GO:0099175)	postsynapse organization
2867	HSPA8 (HGNC:5241)	regulation of postsynapse organization (GO:0099175)	postsynapse organization
3809	PAFAH1B1 (HGNC:8574)	regulation of postsynapse organization (GO:0099175)	postsynapse organization
3003	PAK3 (HGNC:8592)	regulation of postsynapse organization (GO:0099175)	postsynapse organization
3105	RBMX (HGNC:9910)	regulation of postsynapse organization (GO:0099175)	postsynapse organization
3646	SKP1 (HGNC:10899)	regulation of synapse disassembly (GO:1905806)	synapse disassembly
1663	PFN1 (HGNC:8881)	synapse maturation (GO:0060074)	synapse maturation
	PAK1	regulation of synapse maturation (GO:0090128)	synapse maturation
	PAK2	regulation of synapse maturation (GO:0090128)	synapse maturation
1893	PAK1 (HGNC:8590), PAK2 (HGNC:8591), PAK3 (HGNC:8592)	regulation of synapse maturation (GO:0090128)	synapse maturation
2341	YWHAZ (HGNC:12855)	regulation of synapse maturation (GO:0090128)	synapse maturation
1631	SEPT11 (HGNC:25589)	regulation of synapse organization (GO:0050807)	regulation of synapse organization
484	VCP (HGNC:12666)	regulation of synapse organization (GO:0050807)	regulation of synapse organization
812	ACTB (HGNC:132)	structural constituent of postsynaptic actin cytoskeleton (GO:0098973)	structural constituent
816	ACTG1 (HGNC:144)	structural constituent of postsynaptic actin cytoskeleton (GO:0098973)	structural constituent
818	ACTG1 (HGNC:144)	structural constituent of postsynaptic actin cytoskeleton (GO:0098973)	structural constituent
2295	PLS3 (HGNC:9091)	structural constituent of presynaptic actin cytoskeleton (GO:0098699)	structural constituent
2464	PTPRS (HGNC:9681)	synapse adhesion between pre- and post-synapse (GO:0099560)	synapse adhesion between pre- and post-synapse
2352	YWHAZ (HGNC:12855)	synaptic target recognition (GO:0008039)	synaptic target recognition
2743	PTPRS (HGNC:9681)	synapse organization (GO:0050808)	synapse organization
