# Supplementary material for: Stress-primed secretory autophagy promotes extracellular BDNF maturation by enhancing MMP9 secretion
Source: Nat Commun. 2021 Jul 30;12:4643. doi: 10.1038/s41467-021-24810-5 (PMC8324795; doi:10.1038/s41467-021-24810-5)
Supplement: Supplementary file 7 — Supplementary Table S5 [file 41467_2021_24810_MOESM7_ESM.xlsx]

## Sheet: Sheet1
Results for automated literature mining
Neuroplasticity
for	App	found	444	publications
for	Jun	found	79	publications
for	Vim	found	78	publications
for	Cdc42	found	67	publications
for	Mmp9	found	33	publications
for	Igf1	found	28	publications
for	Eef2	found	27	publications
for	Tf	found	27	publications
for	Ccl2	found	25	publications
for	Junb	found	20	publications
for	Cat	found	19	publications
for	Pak1	found	18	publications
for	Hmox1	found	15	publications
for	Hmgb1	found	14	publications
for	Lrp1	found	13	publications
for	Pak3	found	13	publications
for	Kdr	found	13	publications
for	Stmn2	found	10	publications
for	Tgfb1	found	10	publications
for	Srm	found	9	publications
for	Pfn1	found	8	publications
for	Stmn1	found	8	publications
for	Msn	found	7	publications
for	Basp1	found	7	publications
for	Cfl1	found	7	publications
for	Il1rn	found	7	publications
for	Grb2	found	6	publications
for	Ldlr	found	6	publications
for	Sqstm1	found	6	publications
for	Usp14	found	6	publications
for	Gapdh	found	5	publications
for	Fus	found	5	publications
for	Gba	found	5	publications
for	Prep	found	5	publications
for	Alcam	found	4	publications
for	Caprin1	found	4	publications
for	Ccl5	found	4	publications
for	Dbi	found	4	publications
for	Galc	found	4	publications
for	Gstp1	found	4	publications
for	Pgd	found	4	publications
for	Ppt1	found	4	publications
for	S100a4	found	4	publications
for	Ckb	found	3	publications
for	Eef1a1	found	3	publications
for	Eno1	found	3	publications
for	Gsn	found	3	publications
for	Hnrnpa2b1	found	3	publications
for	Igf2r	found	3	publications
for	Igfbp3	found	3	publications
for	Pak2	found	3	publications
for	Rab13	found	3	publications
for	Rbm3	found	3	publications
for	Srsf1	found	3	publications
for	Sumo2	found	3	publications
for	Ywhaz	found	3	publications
for	Ang	found	2	publications
for	Actb	found	2	publications
for	Actg1	found	2	publications
for	Arf1	found	2	publications
for	Cap1	found	2	publications
for	Cd74	found	2	publications
for	Fxyd2	found	2	publications
for	G3bp1	found	2	publications
for	Gclm	found	2	publications
for	Gns	found	2	publications
for	Gusb	found	2	publications
for	H2-D1	found	2	publications
for	H2-K1	found	2	publications
for	H2-K1	found	2	publications
for	Hsp90ab1	found	2	publications
for	Hspa8	found	2	publications
for	Idh1	found	2	publications
for	Ldha	found	2	publications
for	Lgals1	found	2	publications
for	Lipa	found	2	publications
for	Mmp13	found	2	publications
for	Pacsin2	found	2	publications
for	Pafah1b1	found	2	publications
for	Ptbp1	found	2	publications
for	Ptprs	found	2	publications
for	S100a10	found	2	publications
for	Sdcbp	found	2	publications
for	Serpine1	found	2	publications
for	Snrpn	found	2	publications
for	Sorl1	found	2	publications
for	Stip1	found	2	publications
for	Tubb2b	found	2	publications
for	Vcp	found	2	publications
for	Pkm	found	1	publications
for	Acta2	found	1	publications
for	Actn4	found	1	publications
for	Adam8	found	1	publications
for	Adrm1	found	1	publications
for	Aldoa	found	1	publications
for	Aldoc	found	1	publications
for	Arf3	found	1	publications
for	Atp6v1b2	found	1	publications
for	Calm1	found	1	publications
for	Calm3	found	1	publications
for	Calu	found	1	publications
for	Ccl4	found	1	publications
for	Cct6a	found	1	publications
for	Cdc37	found	1	publications
for	Chchd2	found	1	publications
for	Cndp2	found	1	publications
for	Coro1a	found	1	publications
for	Cstb	found	1	publications
for	Ctsd	found	1	publications
for	Ctsl	found	1	publications
for	Dctn2	found	1	publications
for	Dstn	found	1	publications
for	Ehd1	found	1	publications
for	Eif4a1	found	1	publications
for	Eif5a	found	1	publications
for	Erh	found	1	publications
for	Fabp4	found	1	publications
for	Fabp5	found	1	publications
for	Fkbp1a	found	1	publications
for	Fkbp4	found	1	publications
for	Gaa	found	1	publications
for	Gnb3	found	1	publications
for	Gorasp2	found	1	publications
for	Gpnmb	found	1	publications
for	Gstm1	found	1	publications
for	Hnrnpk	found	1	publications
for	Hsp90aa1	found	1	publications
for	Lmna	found	1	publications
for	Mapre1	found	1	publications
for	Mmp12	found	1	publications
for	Mrc1	found	1	publications
for	Naga	found	1	publications
for	Nedd8	found	1	publications
for	Park7	found	1	publications
for	Pdcd6ip	found	1	publications
for	Pgam1	found	1	publications
for	Pnp	found	1	publications
for	Prdx1	found	1	publications
for	Prdx6	found	1	publications
for	Procr	found	1	publications
for	Psap	found	1	publications
for	Psmd4	found	1	publications
for	Psmd9	found	1	publications
for	Psme1	found	1	publications
for	Qpct	found	1	publications
for	Rab10	found	1	publications
for	Rab1b	found	1	publications
for	Rab8a	found	1	publications
for	Rab8b	found	1	publications
for	Rangap1	found	1	publications
for	Ruvbl1	found	1	publications
for	Skp1	found	1	publications
for	Smarca4	found	1	publications
for	Srrt	found	1	publications
for	Srsf2	found	1	publications
for	Srsf5	found	1	publications
for	Sub1	found	1	publications
for	Tagln2	found	1	publications
for	Tra2b	found	1	publications
for	Ubb	found	1	publications
for	Ube2a	found	1	publications
for	Uchl3	found	1	publications
for	Ywhag	found	1	publications
for	Ubc	found	0	publications
for	Ran	found	0	publications
for	Lbp	found	0	publications
for	Ncl	found	0	publications
for	Aip	found	0	publications
for	Gla	found	0	publications
for	Rars	found	0	publications
for	Sfn	found	0	publications
for	Cfp	found	0	publications
for	Acaa1a	found	0	publications
for	Acaa1b	found	0	publications
for	Acp1	found	0	publications
for	Acta1	found	0	publications
for	Actc1	found	0	publications
for	Actg2	found	0	publications
for	Adsl	found	0	publications
for	Ak2	found	0	publications
for	Akr1a1	found	0	publications
for	Akr1b1	found	0	publications
for	Alyref	found	0	publications
for	Alyref2	found	0	publications
for	Anxa7	found	0	publications
for	Apom	found	0	publications
for	Arf2	found	0	publications
for	Arfgap2	found	0	publications
for	Arhgap1	found	0	publications
for	Arhgdia	found	0	publications
for	Arpc2	found	0	publications
for	Asah1	found	0	publications
for	Atf7	found	0	publications
for	Atic	found	0	publications
for	Atp6v1e1	found	0	publications
for	Atp6v1h	found	0	publications
for	Atxn10	found	0	publications
for	Atxn2l	found	0	publications
for	B2m	found	0	publications
for	Bag3	found	0	publications
for	Bag6	found	0	publications
for	Blvrb	found	0	publications
for	Bop1	found	0	publications
for	Btf3	found	0	publications
for	Bub3	found	0	publications
for	Calm2	found	0	publications
for	Capg	found	0	publications
for	Cbll1	found	0	publications
for	Ccl9	found	0	publications
for	Cct2	found	0	publications
for	Cct4	found	0	publications
for	Cct5	found	0	publications
for	Cct8	found	0	publications
for	Cdc5l	found	0	publications
for	Cfb	found	0	publications
for	Chmp4b	found	0	publications
for	Cks1b	found	0	publications
for	Clec6a	found	0	publications
for	Clint1	found	0	publications
for	Cmpk1	found	0	publications
for	Colec12	found	0	publications
for	Coro1c	found	0	publications
for	Creg1	found	0	publications
for	Cstf2	found	0	publications
for	Ctsa	found	0	publications
for	Ctsf	found	0	publications
for	Ctsz	found	0	publications
for	Dazap1	found	0	publications
for	Ddx17	found	0	publications
for	Ddx5	found	0	publications
for	Dnaja2	found	0	publications
for	Dnajb4	found	0	publications
for	Dnajb9	found	0	publications
for	Dpp7	found	0	publications
for	Dync1i2	found	0	publications
for	Dynlrb1	found	0	publications
for	Ebna1bp2	found	0	publications
for	Eef1b	found	0	publications
for	Eef1d	found	0	publications
for	Eif1a	found	0	publications
for	Eif1ad	found	0	publications
for	Eif1ax	found	0	publications
for	Eif2s2	found	0	publications
for	Eif3g	found	0	publications
for	Eif3i	found	0	publications
for	Eif4h	found	0	publications
for	Eif5a2	found	0	publications
for	Eif6	found	0	publications
for	Emilin2	found	0	publications
for	Esd	found	0	publications
for	Etf1	found	0	publications
for	Ewsr1	found	0	publications
for	Ezr	found	0	publications
for	Fam50a	found	0	publications
for	Fcrl1	found	0	publications
for	Fubp1	found	0	publications
for	Fuca2	found	0	publications
for	G3bp2	found	0	publications
for	G6pdx	found	0	publications
for	Gabarapl2	found	0	publications
for	Gas7	found	0	publications
for	Gatad2b	found	0	publications
for	Gdf15	found	0	publications
for	Glb1	found	0	publications
for	Glb1l	found	0	publications
for	Glg1	found	0	publications
for	Gnb1	found	0	publications
for	Gnb2	found	0	publications
for	Gnb4	found	0	publications
for	Got1	found	0	publications
for	Got2	found	0	publications
for	Gpx4	found	0	publications
for	Grwd1	found	0	publications
for	Gspt1	found	0	publications
for	Gsta1	found	0	publications
for	Gsta2	found	0	publications
for	Gsta3	found	0	publications
for	Gstp2	found	0	publications
for	Gtf2b	found	0	publications
for	Gtf2f1	found	0	publications
for	H2-L	found	0	publications
for	Hcls1	found	0	publications
for	Hn1	found	0	publications
for	Hn1l	found	0	publications
for	Hnrnpa0	found	0	publications
for	Hnrnpa1	found	0	publications
for	Hnrnpa3	found	0	publications
for	Hnrnpab	found	0	publications
for	Hnrnpf	found	0	publications
for	Hnrnph1	found	0	publications
for	Hnrnph2	found	0	publications
for	Hnrnpl	found	0	publications
for	Hnrnpm	found	0	publications
for	Hnrnpu	found	0	publications
for	Hspa13	found	0	publications
for	Hspa4	found	0	publications
for	Hsph1	found	0	publications
for	Igsf8	found	0	publications
for	Il2rg	found	0	publications
for	Il36g	found	0	publications
for	Isyna1	found	0	publications
for	Itgb2	found	0	publications
for	Khsrp	found	0	publications
for	Kpna2	found	0	publications
for	Kpnb1	found	0	publications
for	Lamc1	found	0	publications
for	Lasp1	found	0	publications
for	Lcp1	found	0	publications
for	Lfng	found	0	publications
for	Lgals3	found	0	publications
for	Lgals9	found	0	publications
for	Lilrb4	found	0	publications
for	Llph	found	0	publications
for	Lman1	found	0	publications
for	Lpxn	found	0	publications
for	Lrrc59	found	0	publications
for	Lrrfip2	found	0	publications
for	Luc7l2	found	0	publications
for	Lyz2	found	0	publications
for	Man2b1	found	0	publications
for	Map1lc3b	found	0	publications
for	Mat2a	found	0	publications
for	Max	found	0	publications
for	Mea1	found	0	publications
for	Metap2	found	0	publications
for	Mob1a	found	0	publications
for	Mob1b	found	0	publications
for	Morf4l2	found	0	publications
for	Mrfap1	found	0	publications
for	Mtpn	found	0	publications
for	Myl12b	found	0	publications
for	Myl6	found	0	publications
for	Myl9	found	0	publications
for	Naa50	found	0	publications
for	Naca	found	0	publications
for	Nars	found	0	publications
for	Nfu1	found	0	publications
for	Nhlrc3	found	0	publications
for	Nhp2l1	found	0	publications
for	Nme1	found	0	publications
for	Nme2	found	0	publications
for	Nolc1	found	0	publications
for	Nono	found	0	publications
for	Npm1	found	0	publications
for	Nsa2	found	0	publications
for	Nucb2	found	0	publications
for	Nudc	found	0	publications
for	Nutf2	found	0	publications
for	Pa2g4	found	0	publications
for	Pabpc1	found	0	publications
for	Pafah1b2	found	0	publications
for	Pcbp1	found	0	publications
for	Pcbp2	found	0	publications
for	Pcmt1	found	0	publications
for	Pdap1	found	0	publications
for	Pdxk	found	0	publications
for	Pfdn1	found	0	publications
for	Pgk1	found	0	publications
for	Pitpna	found	0	publications
for	Pld3	found	0	publications
for	Pld4	found	0	publications
for	Plin3	found	0	publications
for	Pls3	found	0	publications
for	Poldip3	found	0	publications
for	Pomp	found	0	publications
for	Ppia	found	0	publications
for	Ppid	found	0	publications
for	Ppie	found	0	publications
for	Ppp1r10	found	0	publications
for	Ppp1r2	found	0	publications
for	Prdx4	found	0	publications
for	Prdx5	found	0	publications
for	Prkar1a	found	0	publications
for	Prpf40a	found	0	publications
for	Prrc2c	found	0	publications
for	Psat1	found	0	publications
for	Psma1	found	0	publications
for	Psma6	found	0	publications
for	Psmc3	found	0	publications
for	Psmd8	found	0	publications
for	Pspc1	found	0	publications
for	Ptges3	found	0	publications
for	Puf60	found	0	publications
for	Rab15	found	0	publications
for	Rab1A	found	0	publications
for	Rabepk	found	0	publications
for	Ranbp1	found	0	publications
for	Rasl2-9	found	0	publications
for	Rbbp4	found	0	publications
for	Rbbp7	found	0	publications
for	Rbm22	found	0	publications
for	Rbm39	found	0	publications
for	Rbms1	found	0	publications
for	Rbms3	found	0	publications
for	Rbmx	found	0	publications
for	Rbmxl1	found	0	publications
for	Rcc2	found	0	publications
for	Rcn2	found	0	publications
for	Rdx	found	0	publications
for	Rnase4	found	0	publications
for	Rnf128	found	0	publications
for	Rnps1	found	0	publications
for	Rpl5	found	0	publications
for	Rplp2	found	0	publications
for	Rps21	found	0	publications
for	Rps27a	found	0	publications
for	Rps28	found	0	publications
for	Rps7	found	0	publications
for	Rrp1	found	0	publications
for	Saa3	found	0	publications
for	Sae1	found	0	publications
for	Sept11	found	0	publications
for	Sept2	found	0	publications
for	Serbp1	found	0	publications
for	Set	found	0	publications
for	Sf1	found	0	publications
for	Sf3a1	found	0	publications
for	Sf3a2	found	0	publications
for	Sf3b1	found	0	publications
for	Sf3b4	found	0	publications
for	Sfpq	found	0	publications
for	Sgta	found	0	publications
for	Sh3bgrl2	found	0	publications
for	Sh3bgrl3	found	0	publications
for	Siglec1	found	0	publications
for	Slc25a5	found	0	publications
for	Slpi	found	0	publications
for	Smap	found	0	publications
for	Smarce1	found	0	publications
for	Snrpa	found	0	publications
for	Snrpb	found	0	publications
for	Snrpb2	found	0	publications
for	Snrpc	found	0	publications
for	Snw1	found	0	publications
for	Snx1	found	0	publications
for	Sord	found	0	publications
for	Spag7	found	0	publications
for	Spdl1	found	0	publications
for	Srp9	found	0	publications
for	Srrm1	found	0	publications
for	Srrm2	found	0	publications
for	Srsf3	found	0	publications
for	St13	found	0	publications
for	Stx7	found	0	publications
for	Swap70	found	0	publications
for	Swi5	found	0	publications
for	Taldo1	found	0	publications
for	Timm13	found	0	publications
for	Tkt	found	0	publications
for	Tpi1	found	0	publications
for	Tpm3	found	0	publications
for	Tpp1	found	0	publications
for	Tpt1	found	0	publications
for	Tsta3	found	0	publications
for	Tuba1b	found	0	publications
for	Tuba4a	found	0	publications
for	Tubb2a	found	0	publications
for	Tubb4a	found	0	publications
for	Tubb4b	found	0	publications
for	Tubb5	found	0	publications
for	Txn	found	0	publications
for	Txndc5	found	0	publications
for	Txnl1	found	0	publications
for	U2af2	found	0	publications
for	Uap1l1	found	0	publications
for	Uba1	found	0	publications
for	Uba52	found	0	publications
for	Ubap2l	found	0	publications
for	Ube2l3	found	0	publications
for	Ube2n	found	0	publications
for	Ube2v1	found	0	publications
for	Ube2v2	found	0	publications
for	Ubqln1	found	0	publications
for	Uchl4	found	0	publications
for	Uhrf1	found	0	publications
for	Ush1c	found	0	publications
for	Vapa	found	0	publications
for	Vapb	found	0	publications
for	Vat1	found	0	publications
for	Vwa5a	found	0	publications
for	Was	found	0	publications
for	Wbp2	found	0	publications
for	Wdr1	found	0	publications
for	Wipf1	found	0	publications
for	Xylt1	found	0	publications
for	Yars	found	0	publications
for	Ybx1	found	0	publications
for	Ywhab	found	0	publications
for	Ywhah	found	0	publications
for	Zc3hav1	found	0	publications
for	Zfand5	found	0	publications
for	Znf207	found	0	publications
