# Supplementary material for: Stress-primed secretory autophagy promotes extracellular BDNF maturation by enhancing MMP9 secretion
Source: Nat Commun. 2021 Jul 30;12:4643. doi: 10.1038/s41467-021-24810-5 (PMC8324795; doi:10.1038/s41467-021-24810-5)
Supplement: Supplementary file 8 — Supplementary Table S6 [file 41467_2021_24810_MOESM8_ESM.xlsx]

## Sheet: Sheet1
gRNA oligos used for establishing SIM-A9 KO cells
Name	Sequence
Mm.Cas9.SEC22B.1.AA	CTTCCAAGGTACATCGGGTAGGG
Mm.Cas9.FKBP5.1.AA	CGATCCCAATCGGAATGTCGTGG
