# Supplementary material for: Stress-primed secretory autophagy promotes extracellular BDNF maturation by enhancing MMP9 secretion
Source: Nat Commun. 2021 Jul 30;12:4643. doi: 10.1038/s41467-021-24810-5 (PMC8324795; doi:10.1038/s41467-021-24810-5)
Supplement: Supplementary file 11 — Source Data [file 41467_2021_24810_MOESM11_ESM.xlsx]

## Sheet: Figure 1
Figure 1
Quantifications
f)		WT			FKBP51 KO
	SEC22B	0.762268	1.13303	1.10471	1.01145	0.933217	1.02353
	CTSD	0.747886	1.18632	1.0658	1.00986	1.05936	1.08485
h)		Vehicle			Dex
	SEC22B	0.97656	1.00604	1.0174	0.932371	1.0389	0.753841
	CTSD	0.924901	0.98037	1.09473	0.808779	0.995146	0.778851
k)		vehicle			Dex
	SNAP23	0.695297	1.03311	1.27159	1.77039	2.16497	1.84173
	SNAP29	0.936008	0.925612	1.13838	2.16766	2.04889	3.0143
	STX3	0.970783	1.02531	1.00391	1.4583	1.61672	1.7363
	STX4	1.14921	0.947761	0.903028	0.963113	1.09616	1.20214
Full-lane blots

## Sheet: Figure 2
Figure 2
Quantifications
a)		vehicle			DEX
	GAL3	0.8626	1.1664	0.971003	1.10293	1.47956	1.71174
	GAL8	0.704542	1.14271	1.15274	1.25965	1.82794	1.89458
c and d)	vehicle	LLOMe 4h	LLOMe 8h	LLOMe 24h	LLOMe 24h + Baf	Dex 3nM 4h	Dex 3nM 8h	Dex 3nM 24h	Dex 30nM 4h	Dex 30nM 8h	Dex 30nM 24h	Dex 300nM 4h	Dex 300nM 8h	Dex 300nM 24h	Dex 300nM 24h + Baf
	48.8372	34.4828	23.6559	13.4146	48.6726	49.3902	49.1124	47.1014	49.1228	44.7552	46.9231	46.5409	47.1429	45.8015	48.2456
	51.5152	36.8852	23	11.8421	46.9565	49.4186	49.4318	47.191	48.2558	49.0909	44.2308	46.8966	43.3566	33.0579	46.0674
	49.3827	33.0579	28.3186	11.1111	48	48.366	48.0663	48.5075	47.3988	47.6471	47.3373	40.5229	40.4255	33.9806	48.1203
	48.75	38.7931	23.3333	13.1579	48.2456	48.8764	49.2308	48.7805	48.6842	46.2585	44.8485	41.2162	40.411	30.1887	46.9565
	49.6732	33.6207	21.4286	10.2564	49.5798	49.1892	49.6774	49.3827	48.913	46.7742	43.9024	49.4186	41.6667	35.3982	48.855
	48.2993	32.1429	23.8636	12.5	48.0769	48.8372	43.787	48.6631	48.8235	48.8235	49.4186	42.4051	44.7552	36.8852	48.1752
	48.5207	37.7953	24.7312	12.6437	47.0588	45.5357	47.4684	49.0909	48.3871	48.0663	44.7368	46.8354	42.1875	32.6923	47.4747
	48.2558	29.9065	25	17.0213	47.8261	48.951	48.8	49.0566	48.1203	46.8208	45.1852	46.4912	40.625	36.5385	49.0385
	48.2955	33.0097	23.8636	7.95455	45.1327	47.973	47.9532	48.2353	45.8904	47.486	45.6376	44.2308	43.3566	38.1818	48.0769
	48.2993	36.5385	17.9487	11.2676	48.6239	47.1338	48.8372	48.5549	48.5549	46.6667	46.988	48	45.8065	38.7597	47.8261
	48.3221	37.963	19.5122	13.75	48.3516	49.4505	47.7273	49.0323	46.6667	44.3548	45.2229	48.6188	43.5897	37.7778	49.5495
	49.6815	32.6316	25	8.64198	45.7831	47.9675	49.4186	49.2228	46.8254	47.2973	43.871	48.2353	42.446	44.8598	49.2063
	50	31.25	26.087	13.6364	44.5652	49.0741	49.4681	46.6216	46.3415	48.2353	41.0596	45.2381	44.2857	38.5321	48.2143
	47.7273	30.9735	25	13.5802	48.9362	45.1429	48.9362	48.2143	48.0769	47.7707	44.3787	44.1379	42.5373	38.9381	46.729
	48.2143	31.9328	31.6327	11.5942	48.9583	47.6821	49.1892	51.2987	46.4088	47.2393	41.6667	47.7987	40.625	40.1575	40.5172
	43.6709	26.2712	21.519	13.8889	45.3488	49.2537	48.366	49.4565	48.9583	46.3576	44.8052	48.0663	43.3566	39.5683	47.2441
	49.6815	34.6535	20.4819	15	45	48.2759	47.973	48.7805	48.5207	49.3333	46.0432	47.8261	42.2764	38.4615	48.4848
	47.8261	37.8378	20.6522	10.4651	45.8333	47.7273	46.1538	46.5517	48.8764	46.2585	47.619	46.9945	47.8873	38.7097	49.2958
	48.7805	39.2857	27.451	18.5567	47.8632	46.4567	45.122	45.9016	49.4737	46.2069	46.7532	49.3151	48.6301	38.6364	49.0385
	49.359	38.7931	29.2929	12.9032	48.4375	46.1538	49.4898	44.7552	48.1481	48.8372	41.7722	44.6043	44.3478	46.7626	48.75
	48.1481	39.0625	26.2136	11.7647	39.5062	49.1803	49.1018	45.3988	49.0566	45.3947	43.5374	45.7143	38.9262	46.9799	47.9675
	47.4684	37.2093	27.8351	9.7561	47.8261	49.2147	46.1538	46.2857	46.5517	44.2177	41.2162	47.8873	45.0704	43.5714	47.4747
	47.651	33.871	21.978	16.4706	48.8	48.5207	49.1228	45.614	47.3333	46.2585	45.2703	46.4481	42.3077	35.514	48.5981
	48.1928	29.3578	22	16.129	48.4375	47.5904	49.4118	49.6	49.2958	49.6933	44.1718	46.4	42.5373	38.3178	49.1071
	48.366	34.4538	25.5319	15.1899	47.7778	49.5798	49.3151	48.0769	47.561	48.0519	43.5065	47.0199	42.5	38.843	47.2441
	49.6732	32.967	19.2771	9.33333	47.9592	49.3976	49.711	47.8723	46.0317	45.5696	46.4567	46.6216	45.8904	32.1739	47.7419
	47.6471	31.6327	25.4717	7.57576	42.6087	49.1429	48.913	46.0606	45.5056	46.4052	48.0315	40.9091	46.5409	38.1356	46.729
	49.7006	31.4815	15.5844	9.45946	43.617	49.1228	48.4043	49.1124	48.538	45.8824	45.7317	48.366	42.7481	33.6066	49.4624
	49.4444	34.4828	20	11.4286	48.1132	49.7143	48.503	46.2857	48.8	45.2555	45.6376	47.4026	48.2517	31.4516	48.7805
	49.1803	25.8929	22.093	18.4211	46.3636	48.8889	48.2558	44.5714	49.711	45.9854	47.2441	44.7552	45.7317	38.5321	47.1154
	48.3871	32.8244	16.4384	15.3846	47.7707	47.8992	48.6772	48.4848	47.4684	47.3373	47.9042	45.2055	44.9275	40.5405	48.3051
	49.4318	33.6634	18.5185	14.8649	44.5455	44	49.4737	48.6842	49.7143	47.5	41.358	45.2703	41.7266	36.6071	47.1074
	49.3056	31.8681	23.4043	10.4478	49.0196	49.1071	48.1203	48.5075	48.1203	45.6954	44.9367	48.6842	40.6504	41.9355	49.0385
	49.6732	36.6071	27.8351	6.34921	42.268	48.4043	46.2963	48.2955	44.8485	48.2143	47.1591	47.7528	43.4783	45.0382	48.5714
	49.4792	37.5	26.7442	11.7021	49.5495	49.0566	49.1124	49.0798	45.3039	46.4052	42.4051	44.5714	42.2764	34.3137	49.1525
	48.8889	34.9057	30.4348	15.2174	47.2222	49.1803	47.7273	49.3671	49.1228	43.871	41.9753	45.2703	38.8889	34.7368	49.1667
	48.366	34.2342	26.3736	16.6667	47.8261	49.2063	48.366	49.0909	48.5876	47.3373	44.9367	45.5882	39.7059	33.9286	48.0769
	48.8764	32.4561	25.6098	15.7303	47.2222	49.3056	48.3333	49.2063	46.7066	41.9753	47.2973	48.1481	40.1361	34.8315	47.9339
	48.0769	33.0097	20.9302	15.6627	49.1935	49.3976	48.913	49.1228	48.6486	49.0798	46.2025	45.6693	41.8033	37.8151	48.8372
	48.8372	38.1679	22.619	7.95455	47	47.8873	47.7419	46.2857	49.4318	47.7419	42.9487	49.6454	42.3729	34.1667	48.8889
e)		vehicle	LLOMe 4h	LLOMe 8h	LLOMe 24h
	CTSD	2792	3027	5867	6077
		2872	3557	5552	6702
		3312	3367	4427	7422
f)		vehicle	Dex 3 nM	Dex 30 nM	Dex 300 nM
	CTSD	2792	2437	4152	4932
		2872	2832	3592	4842
		3312	2927	3862	4767
Full-lane blots

## Sheet: Figure 3
Figure 3
Quantifications
a)		WT veh	KO veh	WT Dex	KO Dex
		2712	2762	5402	2552
	CTSD	2692	2357	4812	2772
		2912	2317	5067	2332
c)		Replicates
	Ctsa	3.19471	3.84289	3.29056
	Ctsb	1.90341	1.56144	2.53399
	Ctsc	1.69092	2.00949	2.31943
	Ctsd	2.14835	2.59756	2.65642
	Ctsf	6.78018	7.26182	9.30754
	Ctsl	2.38314	2.79343	2.91596
	Ctss	1.2777	1.41107	1.62378
	Ctsz	2.17085	2.64038	2.5778
	Ctsh	0.775537	0.428024	0.85671

## Sheet: Figure 4
Figure 4
Quantifications
a)	WT veh	KO veh	WT Dex	KO Dex
	1341.67	995	3108.33	1145
	998.33	1138.33	3561.67	1091.67
	1105	921.67	3045	1251.67
b)	WT veh	KO veh	WT Dex	KO Dex
	744	944	1044	1134
	714	634	1114	1114
	784	814	1214	1094
c)	WT veh	KO veh	WT Dex	KO Dex
	55.22	61.33	216.89	60.22
	93.56	63.56	241.33	111.33
	100.78	79.67	248	93
d)	vehicle	Dex	MMP9i	Dex + MMP9i
	1068.33	4001.67	1208.33	3718.33
	1091.67	3748.33	1065	3761.67
	1291.67	3751.67	1045	3651.67
e)	vehicle	Dex 300 nM	MMP9 inhib	Dex + MMP9 inhib
	864	1064	934	1134
	794	1154	1014	1144
	944	994	994	1114
f)	vehicle	Dex 300 nM	MMP9 inhib	Dex + MMP9 inhib
	101.33	268	93.56	158.56
	95.22	279.67	89.67	148.56
	110.78	295.78	60.22	142.44
		vector	ect. FKBP51
g)	CTSD	3057	5927
		3202	5767
		2827	6357
h)	MMP9	1175	3761.67
		1225	3965
		1185	3421.67
i)	proBDNF	694	784
		784	844
		864	814
j)	mBDNF	84.67	268
		78.56	259.67
		94.11	249.67
		vehicle	SAFit	Dex 300 nM	Dex + SAFit
k)	CTSD	2652	2917	5777	3042
		2822	2747	5852	3237
		3087	2332	6087	3357
l)	MMP9	1011.67	975	3365	1408.33
		935	1098.33	3658.33	1495
		995	1061.67	3098.33	1268.33
m)	proBDNF	964	734	1084	1074
		624	654	1014	964
		644	824	914	934
n)	mBDNF	55.78	63	255.22	144.11
		86.33	76.89	262.44	162.44
		102.44	108	269.67	145.22

## Sheet: Figure 5
Figure 5
Quantifications
c)	CTSD		hours	WT				51 KO
		baseline	-120	0.981439	1.05371	1.05337	1.12471	1.01096	0.994748	1.11916	1.35171
		baseline	-60	0.898298	0.924613	0.991291	0.731478	0.966872	0.928298	0.976352	0.907319
		baseline	-30	1.12026	1.02168	0.955336	1.14382	1.02216	1.07695	0.904491	0.740974
		FS	0	1.2077	1.12191	1.14912	1.18989	1.15157	0.961847	0.976803	0.79784
		post-FS	30	2.01668	2.01775	1.77309	2.06117	1.31594	1.14773	1.2253	1.13388
		post-FS	150	1.80388	1.99014	1.52072	1.67356	1.19725	1.07402	1.03701	1.48195
d)	MMP9		hours	WT				51 KO
		baseline	-120	0.990128	1.09288	0.978882	1.22902	1.05398	0.98173	0.864113	1.09238
		baseline	-60	0.926578	0.894915	0.995235	0.880883	0.944313	1.06067	1.01903	1.14908
		baseline	-30	1.08329	1.01221	1.02588	0.8901	1.0017	0.957599	1.11686	0.758543
		FS	0	1.2956	1.6522	1.28051	1.17272	0.994191	0.973836	0.892523	1.0354
		post-FS	30	2.23892	1.91368	2.44618	1.97145	1.24508	1.49906	1.17245	1.18326
		post-FS	150	2.17217	1.83425	1.92506	2.20004	0.981261	1.05915	1.05019	1.07363
e)	proBDNF		hours	WT				51 KO
		baseline	-120	1.08177	0.981278	0.981148	0.919203	0.878321	0.934534	0.915499	1.07456
		baseline	-60	0.985666	0.996227	1.02117	0.913922	1.04674	0.947978	1.02358	0.870614
		baseline	-30	0.932565	1.02249	0.997681	1.16688	1.07494	1.11749	1.06092	1.05482
		FS	0	1.00216	0.99104	1.05802	1.09723	1.18675	1.10122	0.978841	0.997807
		post-FS	30	0.89837	0.981602	1.06292	0.862183	1.0072	1.09792	1.13706	0.992325
		post-FS	150	1.32298	1.44841	1.34481	1.31559	1.28831	1.35494	1.33167	1.18933
f)	mBDNF		hours	WT				51 KO
		baseline	-120	1.05899	1.00032	1.24275	0.782307	1.03034	1.06593	0.87271	0.905824
		baseline	-60	0.994586	0.917852	1.16999	1.10657	0.70525	0.991151	0.889703	1.26073
		baseline	-30	0.946425	1.08183	0.58726	1.11113	1.26441	0.942914	1.23759	0.833441
		FS	0	0.718772	0.974637	1.01303	1.05721	0.840822	0.996322	0.770366	0.780109
		post-FS	30	1.12977	1.4831	1.60977	1.33557	0.931842	1.04399	0.834917	0.695328
		post-FS	150	1.1343	1.91935	1.58261	1.43563	1.04455	1.2456	0.88822	0.337694
g)	CTSD		hours	ctrl				AI
		baseline	-120	1.19949	1.03115	1.13611	1.04547	0.958381	0.955524	0.93861	0.809865
		baseline	-60	0.903382	1.0283	0.985414	0.885267	0.958209	1.05378	0.958164	1.2745
		baseline	-30	0.897127	0.94055	0.878472	1.06926	1.08341	0.990692	1.10323	0.915636
		FS	0	0.988473	1.03119	0.885083	0.901904	1.15746	1.0516	0.911432	0.891821
		post-FS	30	1.37793	1.55963	1.57124	1.66749	1.32396	1.14967	1.16378	1.30029
		post-FS	150	1.49663	1.33005	1.34467	1.35872	1.1662	0.859575	1.17276	1.55878
h)	MMP9		hours	ctrl					AI
		baseline	-60	1.02519	1.06904	1.07338	0.940533	0.862104	1.05214	1.13149	1.00435	1.06667
		baseline	-30	0.974812	0.930956	0.926619	1.05947	1.1379	0.94786	0.868509	0.995646	0.933326
		FS	0	1.07563	0.963529	1.12857	0.840618	0.534247	1.04571	1.35048	1.02143	0.84842
		post-FS	30	2.65665	1.9804	2.16355	1.86082	2.59248	1.11195	1.35514	1.17522	1.17892
		post-FS	150	2.15091	1.90093	2.13248	1.97676	1.97857	1.05226	0.917694	0.897219	0.824452
i)	proBDNF		hours	ctrl					AI
		baseline	-60	0.898389	1.09783	1.01601	1.00625	1.07555	0.941987	1.06852	1.00623	0.998448
		baseline	-30	1.10161	0.902165	0.983992	0.993752	0.924454	1.05801	0.931476	0.99377	1.00155
		FS	0	0.902231	1.22794	0.838508	1.08576	0.707245	1.16824	1.01602	0.922366	0.916937
		post-FS	30	0.98516	1.16437	0.914416	1.00992	0.713854	0.987072	1.10654	1.01804	1.12581
		post-FS	150	1.34742	1.12739	1.22122	1.18802	1.26107	1.40618	1.23649	1.15558	1.47291
j)	mBDNF		hours	ctrl				AI
		baseline	-60	1.04613	0.947767	1.04846	0.945541	0.9865	1.0016	1.01141	0.955806
		baseline	-30	0.953869	1.05223	0.951542	1.05446	1.0135	0.998405	0.988586	1.04419
		FS	0	0.993775	1.05136	1.10144	0.822645	0.786788	0.832376	0.916721	1.03378
		post-FS	30	1.74404	2.1206	1.78443	2.0515	1.72039	1.22369	1.24759	1.25806
		post-FS	150	1.33791	1.41643	1.3308	2.07264	1.52449	1.02235	1.26853	1.0142

## Sheet: Figure 6
Figure 6
Quantifications
b)		DMSO	DEX 1000nM	MMP9i
	CTSD	1.07185	1.11832	1.0911
		1.09129	1.14764	1.14346
		0.973273	1.25864	1.11414
		0.930233	1.43037	1.11204
		0.969108	1.4534	1.61466
		1.18153	1.2733	1.12461
			1.45969	1.66911
c)	MMP9	0.963846	1.56323	1.4632
		1.32538	1.60951	1.77106
		1.21307	1.41326	1.90331
		1.00236	1.63233	1.79001
		0.982482	1.61814	1.52525
		0.982979	1.86312	1.67907
			1.71317	1.32915
d)	proBDNF	1.24529	0.86941	0.955277
		0.899813	0.894454	0.905188
		0.794017	1.05903	0.958855
		0.770669	0.912343	0.976744
		1.11378	0.944544	0.937388
		0.845456	0.779964	1.0161
			0.833631	0.976744
e)	mBDNF	1.02155	1.77444	1.46939
		1.04914	1.78947	0.930183
		1.00954	1.55961	1.04834
		1.14382	1.52309	1.34909
		1.08704	2.10526	0.964554
		1.00249	1.31472	1.07626
			2.33083	1.17078
		changed spine density (%)	unchanged spine density (%)
	vehicle	76.9231	23.0769
	Dex 100 nM	61.5385	38.4615
	Dex 1 µM	38.4615	61.5385
	Dex 1 µM + MMP9i	6.25	93.75
h)		Increased spine density (%)
	vehicle	23.0769
	Dex 100nM	38.4615
	Dex 1µM	30.7692
	Dex 1µM + MMP9i	6.25

## Sheet: Figure S1
Figure S1
Quantifications
e)		vehicle	Dex
	FKBP51 replicates	0.557895	2.5971
		0.773517	2.06038
		1.66859	1.29952
		0.861049	2.04854
		1.10461	2.10022
		1.03435	1.95872
Full-lane blots

## Sheet: Figure S2
Figure S2
Quantifications
a)		Vehicle	Dex 300nM
	FKBP51	1.30525	2.10831
		1.04685	2.71522
		0.820958	1.24271
		0.656001	2.55814
		1.17093	2.60563
c)		vehicle				BafA1
	vehicle	0.952157	1.17248	0.715531	1.15983	1.2473	0.992753	1.2147	1.0228
	DEX	1.3393	1.48668	1.77003	1.95517	1.09083	1.22547	1.00742	1.07949
	LLOMe	2.76823	1.92145	2.14646	2.43462	1.18211	1.0455	1.31605	1.39258
Full-lane blots

## Sheet: Figure S3
Figure S3
Quantifications
b)		GAPDH			ATG5
	WT	1.013	1.0379	0.9489	0.7793	0.9969	1.2237
	KO	0.6462	0.885	1.0627	0	0	0
Full-lane blots

## Sheet: Figure S4
Figure S4
Quantifications
a)		vehicle	LLOMe 4h	LLOMe 8h	LLOMe 24h
	CTSD	2792	3027	5867	6077
		2872	3557	5552	6702
		3312	3367	4427	7422
	MMP9	908.33	1175	2751.67	3808.33
		1111.67	1118.33	3061.67	4228.33
		885	891.67	3151.67	3765
	proBDNF	654	824	594	704
		794	634	734	644
		714	604	664	624
	mBDNF	89.11	153	211.33	368
		53.56	131.89	186.89	385.78
		56.89	161.33	194.11	393
b)		vehicle	Dex 3 nM	Dex 30 nM	Dex 300 nM
	CTSD	2792	2437	4152	4932
		2872	2832	3592	4842
		3312	2927	3862	4767
	MMP9	908.33	968.33	1421.67	3075
		1111.67	1218.33	1378.33	3031.67
		885	1108.33	1481.67	3511.67
	proBDNF	654	684	824	1164
		794	724	934	1254
		714	764	994	1034
	mBDNF	89.11	75.22	115.22	225.22
		53.56	68.56	106.89	252.44
		56.89	95.78	105.22	221.33
c)	DMSO	Dex 300nM	MMP9 inhib	Dex + MMP9 inhib
	0.11728	0.25188	0.100171	0.139824
	0.119924	0.242348	0.0884319	0.12986
	0.117352	0.297565	0.0605835	0.127864
f)			Vehicle			DEX (300nM)
	CTSD	WT	1.2142	0.812796	0.973004	1.08624	3.86903	5.24295
		FKBP51 KO	0.593444	0.632365	0.74336	0.635176	0.70879	0.707492
	MMP9	WT	0.53787	1.80186	0.660269	3.06132	1.91939	2.99599
		FKBP51 KO	0.211787	0.373514	0.490373	0.362836	0.403013	0.515004
	proBDNF	WT	0.613673	1.4845	0.901831	0.768942	1.40812	0.980735
		FKBP51 KO	0.781144	1.23634	0.931018	0.91272	1.22783	0.964762
	mBDNF	WT	1.17244	0.769245	1.05831	2.94868	1.73647	4.88243
		FKBP51 KO	0.660004	0.583021	0.447156	0.365513	0.696841	0.596896
g)			Vehicle			DEX (300nM)
	CTSD	WT	0.850195	1.04122	1.10858	3.9907	4.27105	1.44036
		SEC22B KO	0.548331	0.734433	0.624028	0.566047	0.706404	0.655314
	MMP9	WT	0.913502	0.933165	1.15333	4.3165	5.18573	7.24708
		SEC22B KO	0.564105	0.682204	0.761489	0.357518	0.654065	0.713564
	proBDNF	WT	1.37837	0.665356	0.956273	1.18935	0.807692	1.07676
		SEC22B KO	1.03652	0.814733	0.960751	1.03913	1.05444	0.991585
	mBDNF	WT	0.9512	1.09393	0.954873	4.02933	4.34354	1.96719
		SEC22B KO	0.675138	0.579213	0.46915	0.471971	0.630082	0.648537
Full-lane blots

[truncated: 2 more sheets: Figure S5, Figure S6]
